# Supplementary material for: Metabarcoding a diverse arthropod mock community
Source: Mol Ecol Resour. 2019 Apr 20;19(3):711–27. doi: 10.1111/1755-0998.13008 (PMC6850013; doi:10.1111/1755-0998.13008)
Supplement: Supplementary file 1 [file MEN-19-711-s001.zip]

Archive with 16 entries (16 files):
- men13008-sup-0001-FigS1.pdf
- men13008-sup-0002-FigS2.pdf
- men13008-sup-0003-FigS3.pdf
- men13008-sup-0004-FigS4.pdf
- men13008-sup-0005-FigS5.pdf
- men13008-sup-0006-FigS6.pdf
- men13008-sup-0007-FigS7.pdf
- men13008-sup-0008-FigS8.pdf
- men13008-sup-0009-TableS1.xlsx
- men13008-sup-0010-TableS2.xlsx
- men13008-sup-0011-TableS3.xlsx
- men13008-sup-0012-TableS4.xlsx
- men13008-sup-0013-TableS5.xlsx
- men13008-sup-0014-TableS6.xlsx
- men13008-sup-0015-MBRAVE_OTUmerger_MER.R
- men13008-sup-0016-OTU_subsampler_MER.r
