# Supplementary material for: Metabarcoding a diverse arthropod mock community
Source: Mol Ecol Resour. 2019 Apr 20;19(3):711–27. doi: 10.1111/1755-0998.13008 (PMC6850013; doi:10.1111/1755-0998.13008)
Supplement: Supplementary file 1 [file MEN-19-711-s001.zip › men13008-sup-0009-TableS1.xlsx]

## Sheet: S1A - Reads
												MiSeq													PGM													S5
BA	BL	CL	SL	Process ID	BIN	Order	Family	Subfamily	Species	Abdomen Mass (mg)	GC content (%)	BA1	BA2	BA3	BAP	BL1	BL2	BL3	BLP	CL1	CL2	CL3	CLP	SL	BA1	BA2	BA3	BAP	BL1	BL2	BL3	BLP	CL1	CL2	CL3	CLP	SL	BA1	BA2	BA3	BAP	BL1	BL2	BL3	BLP	CL1	CL2	CL3	CLP
				RRGCO427-15	BOLD:AAA0399	Lepidoptera	Crambidae	Acentropinae	Elophila obliteralis	0.433	33.5866	1894	1735	2301	5930	420	407	574	1401	708	522	755	1985	3741	1682	1356	1840	4878	379	355	359	1093	533	436	424	1393	994	5157	3962	5725	14844	1195	1161	1169	3525	1710	1319	1519	4548
				RRSSC4975-15	BOLD:AAA1257	Hymenoptera	Halictidae	Halictinae	Halictus ligatus	3.29915	27.3556	55	43	22	120	68	60	114	242	204	120	195	519	4818	43	43	8	94	49	33	79	161	141	116	108	365	760	88	61	22	171	106	63	154	323	351	192	283	826
				RRGCO675-15	BOLD:AAA1513	Lepidoptera	Plutellidae	Plutellinae	Plutella xylostella	0.406533	30.3951	34	46	98	178	451	441	661	1553	214	151	155	520	3557	42	57	95	194	581	534	630	1745	225	174	123	522	796	53	60	111	224	759	711	846	2316	319	269	191	779
				RRGCO694-15	BOLD:AAA1517	Lepidoptera	Tortricidae	Tortricinae	Choristoneura rosaceana	3.05825	28.8754	1276	1373	1462	4111	30	28	2	60	187	143	211	541	4059	729	612	796	2137	21	18	3	42	69	65	83	217	356	666	526	861	2053	20	12	5	37	107	93	111	311
				RRGCO629-15	BOLD:AAA1518	Lepidoptera	Crambidae	Scopariinae	Scoparia biplagialis	0.30005	30.0912	557	433	661	1651	1661	1780	2286	5727	629	636	664	1929	4676	330	184	384	898	1012	961	987	2960	310	352	252	914	558	576	301	654	1531	1898	1656	1941	5495	588	674	556	1818
				RRGCO071-15	BOLD:AAA1525	Trichoptera	Limnephilidae	Leptocerinae	Oecetis inconspicua	0.204033	29.7872	48	11	29	88	30	10	38	78	26	40	24	90	1938	66	13	21	100	58	21	42	121	48	55	22	125	137	82	18	30	130	84	23	51	158	93	71	51	215
				RRGCO073-15	BOLD:AAA1530	Trichoptera	Limnephilidae	Leptocerinae	Oecetis inconspicua	0.2385	29.0274	48	167	189	404	39	69	86	194	198	90	217	505	4274	59	100	170	329	52	60	90	202	158	84	177	419	571	78	177	241	496	74	113	109	296	256	146	268	670
				RRMFG2353-15	BOLD:AAA2078	Lepidoptera	Geometridae	Ennominae	Campaea perlata	2.9599	30.3951	649	447	578	1674	1992	1983	2843	6818	177	121	352	650	4365	401	292	401	1094	1425	1562	1515	4502	102	68	189	359	959	632	444	658	1734	2761	2697	2870	8328	214	134	402	750
				RRMFG3290-15	BOLD:AAA2218	Odonata	Coenagrionidae	Ischnurinae	Enallagma	3.4276	34.3465	259	227	346	832	197	162	229	588	126	151	169	446	2318	224	189	273	686	184	198	200	582	107	125	108	340	443	611	448	730	1789	500	404	475	1379	297	319	307	923
				RRSSC7812-15	BOLD:AAA2219	Odonata	Coenagrionidae	Ischnurinae	Ischnura verticalis	5.39405	33.7386	14	15	49	78	33	25	32	90	19	8	22	49	1316	8	8	28	44	16	24	22	62	5	3	6	14	45	30	21	70	121	71	58	54	183	28	12	13	53
				RRGCO355-15	BOLD:AAA2247	Lepidoptera	Notodontidae	Notodontinae	Gluphisia septentrionis	13.6139	31.9149	4919	5747	6808	17474	1819	1341	2468	5628	543	539	617	1699	4637	4646	4633	5882	15161	1882	1330	1822	5034	430	454	382	1266	1560	7347	7105	8985	23437	2796	2042	2731	7569	776	737	691	2204
				RRSSC4998-15	BOLD:AAA2322	Hymenoptera	Halictidae	Halictinae	Lasioglossum leucozonium	4.44185	28.8754	272	401	385	1058	72	38	46	156	0	6	0	6	1248	1	3	1	5	0	0	0	0	0	0	0	0	2	438	490	511	1439	95	55	66	216	1	3	0	4
absent	absent			RRGCO693-15	BOLD:AAA2323	Lepidoptera	Crambidae	Spilomelinae	Herpetogramma	N/A	29.3313	0	0	0	0	0	0	0	0	580	408	431	1419	4665	0	0	0	0	0	0	0	0	446	347	272	1065	638	0	0	0	0	0	0	0	0	515	396	381	1292
				RRGCO532-15	BOLD:AAA2331	Lepidoptera	Noctuidae	Eustrotiinae	Protodeltote albidula	3.2327	28.2675	1189	1145	1666	4000	2599	2484	3162	8245	1970	1830	2403	6203	7152	797	689	932	2418	1681	1464	1735	4880	1118	1213	1087	3418	2164	1163	984	1517	3664	2617	2578	2674	7869	1876	1859	1905	5640
				RRSSC6325-15	BOLD:AAA2368	Hymenoptera	Apidae	Xylocopinae	Ceratina	1.07055	24.924	226	315	279	820	27	41	36	104	167	119	104	390	4650	159	203	206	568	12	22	11	45	111	119	127	357	951	276	313	328	917	31	55	37	123	175	168	140	483
				RRGCO229-15	BOLD:AAA2370	Lepidoptera	Noctuidae	Dilobinae	Raphia frater	23.0125	31.9149	6683	8034	9667	24384	3736	3095	5101	11932	1951	1236	1696	4883	5383	6012	6316	7599	19927	3517	2599	3661	9777	1393	1108	1023	3524	2286	9395	9962	11739	31096	5100	4454	5363	14917	2759	1654	1709	6122
				RRMFG2329-15	BOLD:AAA2411	Lepidoptera	Noctuidae	Noctuinae	Orthodes cynica	20.1794	28.7234	1329	1485	2097	4911	778	676	856	2310	1210	1027	1493	3730	6622	815	742	1069	2626	499	393	429	1321	708	587	697	1992	1889	1162	1123	1616	3901	689	586	613	1888	1028	828	1035	2891
				RRGCO580-15	BOLD:AAA2518	Lepidoptera	Crambidae	Crambinae	Chrysoteuchia topiarius	1.98905	32.9787	163	200	203	566	278	199	356	833	126	68	103	297	1934	234	253	317	804	455	372	443	1270	151	103	95	349	548	457	477	535	1469	798	669	815	2282	297	133	212	642
				RRSSA263-15	BOLD:AAA2528	Trichoptera	Hydropsychidae	Hydropsychinae	Hydropsyche sparna	1.1527	28.8754	212	158	221	591	52	43	37	132	41	57	84	182	2935	77	92	85	254	45	46	16	107	28	37	47	112	180	100	85	52	237	51	38	27	116	25	22	42	89
				RRGCO238-15	BOLD:AAA2586	Lepidoptera	Geometridae	Larentiinae	Ecliptopera silaceata	3.8313	30.5471	2182	2537	3111	7830	1837	1413	2100	5350	416	413	423	1252	5319	642	637	823	2102	569	374	497	1440	89	113	75	277	368	2510	2048	2973	7531	1864	1489	1845	5198	431	463	370	1264
				RRGCO456-15	BOLD:AAA2590	Lepidoptera	Noctuidae	Noctuinae	Xestia smithii	19.4256	31.003	15524	17469	21795	54788	15082	13471	22199	50752	5995	5371	6314	17680	5429	11473	11543	13900	36916	11458	10074	12204	33736	3850	4000	3350	11200	2289	20534	19134	24019	63687	20146	17480	20612	58238	7049	6706	5990	19746
absent	absent			RRMFI4043-15	BOLD:AAA2632	Lepidoptera	Noctuidae	Noctuinae	Noctua pronuba	N/A	29.0274	0	0	0	0	0	0	0	0	622	492	782	1896	5686	0	0	0	0	0	0	0	0	317	322	272	911	1353	0	0	0	0	0	0	0	0	519	410	530	1459
				RRMFI4046-15	BOLD:AAA2812	Lepidoptera	Nymphalidae	Nymphalinae	Phyciodes	3.337	29.7872	813	1056	1066	2935	134	145	198	477	115	135	134	384	3934	839	870	1010	2719	183	140	171	494	106	133	62	301	1031	1371	1442	1526	4339	257	220	268	745	175	195	139	509
				RRGCO316-15	BOLD:AAA2955	Lepidoptera	Tortricidae	Tortricinae	Argyrotaenia occultana	1.30425	29.9392	266	391	410	1067	966	828	1438	3232	364	397	474	1235	5261	293	320	317	930	852	697	1070	2619	264	345	318	927	1386	342	397	459	1198	1018	968	1365	3351	353	469	434	1256
				RRGCO465-15	BOLD:AAA3073	Lepidoptera	Noctuidae	Noctuinae	Ochropleura implecta	9.1322	29.0274	6228	6195	8455	20878	5321	4403	6550	16274	1319	950	1499	3768	6124	4336	4132	5151	13619	3881	3046	3813	10740	847	737	970	2554	1783	5957	4856	7022	17835	4843	3804	5165	13812	1172	997	1232	3401
				RRSSC1952-15	BOLD:AAA3080	Trichoptera	Limnephilidae	Leptocerinae	Limnephilus submonilifer	3.0112	31.459	301	215	210	726	144	185	267	596	1204	865	1088	3157	4115	321	147	209	677	138	192	232	562	935	840	689	2464	1795	685	399	466	1550	313	463	429	1205	2183	1751	1673	5607
				RRGCO251-15	BOLD:AAA3083	Lepidoptera	Drepanidae	Drepaninae	Drepana arcuata	1.6616	28.4195	927	992	1283	3202	473	432	616	1521	333	182	246	761	4155	1066	1044	1264	3374	606	513	644	1763	332	286	230	848	1042	1587	1411	1960	4958	747	754	699	2200	453	349	293	1095
				RRGCO736-15	BOLD:AAA3308	Lepidoptera	Tortricidae	Olethreutinae	Endothenia hebesana	0.8184	30.2432	163	346	144	653	97	97	167	361	40	17	63	120	2254	166	281	132	579	109	90	124	323	33	27	37	97	150	135	231	83	449	80	61	107	248	25	9	39	73
				RRGCO618-15	BOLD:AAA3371	Lepidoptera	Geometridae	Larentiinae	Epirrhoe alternata	2.12365	29.9392	2861	3619	4342	10822	3195	2522	3931	9648	2445	2083	2478	7006	5906	2807	3018	3508	9333	2868	2302	2852	8022	1953	1880	1724	5557	2108	2541	2656	3276	8473	2693	2036	2736	7465	1881	1723	1725	5329
				RRGCO309-15	BOLD:AAA3430	Lepidoptera	Geometridae	Larentiinae	Orthonama obstipata	0.92105	30.5471	333	529	519	1381	714	479	770	1963	812	450	717	1979	4590	63	57	84	204	131	78	115	324	103	75	94	272	241	713	770	873	2356	1346	915	1213	3474	1369	858	1093	3320
				RRSSC4804-15	BOLD:AAA3447	Lepidoptera	Pieridae	Coliadinae	Colias	6.96245	30.5471	3157	4508	5144	12809	2621	2144	3207	7972	28	2	29	59	1357	2467	2777	3329	8573	1972	1553	1838	5363	7	4	17	28	86	5590	6125	7392	19107	4431	3667	4443	12541	62	32	34	128
				RRSSA219-15	BOLD:AAA3453	Diptera	Anthomyiidae	Anthomyiinae	Delia platura	0.7756	33.4347	264	491	377	1132	68	105	150	323	147	128	140	415	3792	227	274	273	774	47	69	88	204	110	86	71	267	1001	465	737	593	1795	135	172	188	495	279	221	160	660
				RRSSC4805-15	BOLD:AAA3561	Lepidoptera	Nymphalidae	Satyrinae	Coenonympha	2.69965	31.6109	1517	1956	2397	5870	1894	1743	2128	5765	1969	1793	1976	5738	5728	1439	1700	2164	5303	1919	1605	1664	5188	1556	1683	1239	4478	2647	2267	2558	3237	8062	2757	2582	2451	7790	2687	2577	1975	7239
				RRGCO623-15	BOLD:AAA3817	Lepidoptera	Geometridae	Larentiinae	Xanthorhoe ferrugata	2.07095	32.3708	30	45	55	130	95	60	70	225	37	36	40	113	1476	12	26	20	58	35	45	14	94	16	9	12	37	50	98	109	87	294	239	197	182	618	88	88	107	283
				RRSSA262-15	BOLD:AAA3892	Trichoptera	Hydropsychidae	Hydropsychinae	Cheumatopsyche campyla	0.4579	29.3313	239	282	431	952	210	201	238	649	304	219	301	824	4629	145	230	304	679	217	234	199	650	211	208	254	673	1265	216	302	242	760	331	277	239	847	333	289	378	1000
				RRGCO725-15	BOLD:AAA3920	Lepidoptera	Crambidae	Crambinae	Agriphila ruricolellus	0.7207	31.459	358	354	583	1295	287	300	505	1092	40	14	62	116	2163	381	293	494	1168	242	256	353	851	44	25	29	98	128	653	449	831	1933	473	500	652	1625	76	37	81	194
				RRMFE3000-15	BOLD:AAA3933	Lepidoptera	Erebidae	Herminiinae	Palthis angulalis	3.1861	30.3951	1362	1690	2426	5478	1862	1476	1748	5086	2173	1339	2149	5661	6098	1010	971	1449	3430	1215	932	1028	3175	1246	879	973	3098	2144	1228	1281	2006	4515	1476	1198	1100	3774	1667	1089	1363	4119
				RRMFE2990-15	BOLD:AAA4097	Lepidoptera	Noctuidae	Noctuinae	Euplexia benesimilis	16.9823	29.6353	747	965	1079	2791	3209	2296	4001	9506	323	298	366	987	4947	589	732	820	2141	2848	2027	2560	7435	239	238	241	718	1536	515	546	704	1765	2384	1713	2181	6278	186	195	212	593
		absent	absent	RRMFA243-15	BOLD:AAA4128	Lepidoptera	Noctuidae	Noctuinae	Orthosia hibisci	29.9464	30.4	527	497	746	1770	348	268	422	1038	0	0	0	0	0	351	370	448	1169	279	216	261	756	0	0	0	0	0	484	406	577	1467	341	270	336	947	0	0	0	0
				RRGCO249-15	BOLD:AAA4208	Lepidoptera	Geometridae	Sterrhinae	Scopula limboundata	2.0269	28.7234	2064	2320	2904	7288	1465	1356	1817	4638	551	618	689	1858	6809	1418	1492	1785	4695	1042	1020	980	3042	369	474	416	1259	1446	2401	2269	2584	7254	1802	1538	1562	4902	604	713	714	2031
				RRGCO700-15	BOLD:AAA4213	Lepidoptera	Geometridae	Sterrhinae	Idaea dimidiata	0.31605	29.3313	659	940	836	2435	256	188	286	730	165	204	264	633	4334	344	423	475	1242	131	113	117	361	65	122	83	270	451	666	723	824	2213	237	196	237	670	173	213	216	602
				RRGCO646-15	BOLD:AAA4271	Lepidoptera	Geometridae	Larentiinae	Costaconvexa centrostrigaria	1.8078	29.6353	1371	1774	2095	5240	1157	1017	1456	3630	395	312	510	1217	4255	1314	1420	1803	4537	1082	904	1181	3167	298	275	315	888	892	908	1003	1292	3203	853	666	763	2282	240	182	264	686
				RRGCO649-15	BOLD:AAA4282	Lepidoptera	Erebidae	Rivulinae	Rivula propinqualis	1.23145	28.5714	914	829	1319	3062	692	659	847	2198	510	289	370	1169	5593	426	312	554	1292	330	272	301	903	198	143	91	432	554	868	758	1158	2784	740	649	648	2037	467	346	293	1106
				RRGCO711-15	BOLD:AAA4456	Lepidoptera	Geometridae	Ennominae	Speranza pustularia	5.6218	30.3951	290	213	511	1014	237	327	231	795	106	72	157	335	4447	174	138	284	596	150	176	108	434	66	58	97	221	558	411	257	586	1254	316	351	243	910	126	86	149	361
				RRGCO537-15	BOLD:AAA4458	Lepidoptera	Erebidae	Herminiinae	Lascoria ambigualis	4.5963	30.0912	2430	3069	3290	8789	388	439	536	1363	3012	2419	2743	8174	5117	779	814	898	2491	125	127	113	365	897	753	550	2200	780	3868	3804	4223	11895	603	616	745	1964	3995	3476	3055	10526
				RRGCO519-15	BOLD:AAA4464	Lepidoptera	Noctuidae	Noctuinae	Cryptocala acadiensis	13.4712	29.7872	5052	6690	7943	19685	9055	9153	12130	30338	1323	872	1051	3246	4780	4521	4707	5657	14885	7612	7276	7466	22354	971	713	611	2295	1744	5841	5750	7391	18982	9467	8854	9904	28225	1355	877	848	3080
				RRMFG2355-15	BOLD:AAA4555	Orthoptera	Acrididae	Melanoplinae	Melanoplus	7.53375	34.1945	8286	8243	11561	28090	7002	6605	9607	23214	9621	10366	10835	30822	6487	2163	2072	2824	7059	1687	1706	1819	5212	2091	2590	1745	6426	1309	637	574	871	2082	643	591	738	1972	625	803	711	2139
				RRGCO473-15	BOLD:AAA4729	Lepidoptera	Crambidae	Pyraustinae	Anania tertialis	2.72785	30.3951	609	559	849	2017	294	257	327	878	812	685	1011	2508	6225	373	286	527	1186	230	172	155	557	489	426	516	1431	1379	917	719	1130	2766	457	351	406	1214	1062	993	1133	3188
				RRGCO298-15	BOLD:AAA4893	Lepidoptera	Crambidae	Crambinae	Microcrambus elegans	0.5704	30.5471	883	1117	1625	3625	1081	1072	1368	3521	1720	1332	1571	4623	5337	847	819	1230	2896	949	944	1006	2899	1357	1081	844	3282	2030	91	76	155	322	100	88	97	285	124	97	81	302
				RRMFI4058-15	BOLD:AAA4972	Lepidoptera	Noctuidae	Eustrotiinae	Maliattha synochitis	1.8499	29.1793	2612	2915	3571	9098	1447	1135	1686	4268	2055	1980	2248	6283	6219	2214	1977	2601	6792	1072	933	923	2928	1470	1416	1203	4089	2172	4277	3641	4806	12724	2168	1814	1953	5935	2840	2729	2487	8056
				RRGCO276-15	BOLD:AAA5051	Lepidoptera	Crambidae	Spilomelinae	Desmia funeralis	6.99235	29.7872	4061	4701	5986	14748	4472	3604	5159	13235	1904	1801	2022	5727	6911	2263	2192	2726	7181	2493	1890	2116	6499	864	846	704	2414	1739	4390	3843	5244	13477	4667	3419	4533	12619	1911	1729	1565	5205
				RRGCO252-15	BOLD:AAA5206	Lepidoptera	Erebidae	Herminiinae	Zanclognatha	2.2809	29.1793	1915	2283	2670	6868	8	13	22	43	970	1041	1297	3308	5361	1042	1269	1425	3736	10	6	5	21	538	645	583	1766	885	2023	2107	2660	6790	13	9	17	39	1051	1293	1374	3718
				RRGCO430-15	BOLD:AAA5320	Lepidoptera	Tortricidae	Tortricinae	Acleris variana	1.40355	30.8511	398	383	594	1375	221	182	329	732	36	32	82	150	2082	562	475	727	1764	276	309	361	946	26	68	63	157	324	921	756	1139	2816	494	478	630	1602	51	92	97	240
				RRGCO600-15	BOLD:AAA5383	Lepidoptera	Geometridae	Sterrhinae	Scopula inductata	1.90125	28.5714	269	383	322	974	314	370	525	1209	585	597	593	1775	4874	159	202	206	567	245	238	283	766	349	420	324	1093	1066	272	350	331	953	427	410	477	1314	550	658	557	1765
				RRGCO086-15	BOLD:AAA5398	Trichoptera	Limnephilidae	Leptocerinae	Triaenodes tardus	0.34985	29.3313	50	50	70	170	52	56	74	182	22	33	19	74	1455	49	63	82	194	78	106	95	279	26	40	23	89	86	81	78	129	288	120	117	133	370	41	65	38	144
				RRGCO236-15	BOLD:AAA5417	Lepidoptera	Notodontidae	Pygaerinae	Clostera albosigma	14.6322	30.6991	10377	11661	15257	37295	2934	2072	3571	8577	519	526	698	1743	4626	11491	10989	14200	36680	3374	2307	3153	8834	519	624	549	1692	1541	19041	17501	23745	60287	5553	3656	4855	14064	903	979	1083	2965
				RRMFG2783-15	BOLD:AAA5620	Lepidoptera	Tortricidae	Tortricinae	Clepsis melaleucana	2.4798	29.1793	496	453	713	1662	1492	1151	1781	4424	1196	984	1329	3509	6237	429	353	497	1279	1126	895	1143	3164	783	772	741	2296	2248	652	540	796	1988	1773	1280	1721	4774	1268	1238	1131	3637
				RRGCO055-15	BOLD:AAA5643	Lepidoptera	Erebidae	Herminiinae	Phalaenophana pyramusalis	3.45305	29.6353	3276	3509	3805	10590	786	1101	1239	3126	257	77	242	576	4302	2050	1652	2096	5798	479	593	674	1746	146	35	84	265	354	2578	2331	2780	7689	614	803	810	2227	195	46	168	409
				RRGCO747-15	BOLD:AAA5690	Lepidoptera	Geometridae	Geometrinae	Synchlora frondaria	0.756	31.7629	603	580	636	1819	434	468	519	1421	185	123	142	450	3010	455	259	429	1143	317	294	275	886	91	88	77	256	361	758	686	700	2144	590	546	476	1612	168	154	134	456
				RRMPC946-15	BOLD:AAA5695	Trichoptera	Hydropsychidae	Hydropsychinae	Cheumatopsyche	1.2205	31.003	136	183	162	481	44	51	70	165	66	51	69	186	2058	61	103	114	278	36	62	37	135	27	41	24	92	123	166	265	159	590	88	117	95	300	81	101	118	300
				RRSSC7811-15	BOLD:AAA5874	Odonata	Coenagrionidae	Coenagrioninae	Nehalennia irene	1.14835	35.2584	89	94	152	335	196	259	364	819	632	365	607	1604	3007	67	82	145	294	218	264	282	764	528	370	483	1381	1255	215	253	421	889	773	714	816	2303	1561	1026	1396	3983
				RRGCO085-15	BOLD:AAA5876	Trichoptera	Limnephilidae	Leptocerinae	Ceraclea	0.71645	31.003	15	2	26	43	35	39	28	102	31	33	49	113	2072	14	1	27	42	53	36	31	120	25	45	44	114	93	22	4	42	68	104	72	54	230	58	56	94	208
				RRGCO202-15	BOLD:AAA6002	Lepidoptera	Noctuidae	Noctuinae	Tricholita signata	23.1692	30.2432	700	707	914	2321	5238	4123	6586	15947	572	342	656	1570	4570	401	342	483	1226	2874	2142	2764	7780	329	246	288	863	841	963	825	1200	2988	7768	5794	6983	20545	800	525	702	2027
				RRGCO128-15	BOLD:AAA6003	Lepidoptera	Tortricidae	Olethreutinae	Olethreutes bipartitana	0.8273	30.2432	68	57	98	223	2270	1856	2696	6822	1231	1232	1109	3572	5516	69	47	70	186	1856	1518	1765	5139	897	959	604	2460	1723	77	45	101	223	2588	1936	2237	6761	1201	1252	867	3320
				RRGCO250-15	BOLD:AAA6177	Lepidoptera	Erebidae	Arctiinae	Phragmatobia	8.6963	30.5471	9062	10344	12906	32312	1816	1370	2064	5250	905	754	916	2575	5753	7566	7247	9125	23938	1522	1117	1514	4153	648	670	501	1819	1385	14271	12949	17270	44490	2739	2160	2605	7504	1280	1137	1063	3480
				RRGCO652-15	BOLD:AAA6431	Lepidoptera	Erebidae	Lymantriinae	Orgyia leucostigma	6.08547	32.8267	59	80	114	253	19440	16739	24568	60747	2935	2505	2691	8131	4965	64	67	95	226	18397	14638	18027	51062	2501	2424	1784	6709	2068	122	101	192	415	24760	20837	26415	72012	3829	3089	2773	9691
				RRGCO691-15	BOLD:AAA6438	Lepidoptera	Geometridae	Larentiinae	Horisme intestinata	2.58335	29.9392	1435	1814	1992	5241	3715	3534	4995	12244	3200	2756	3144	9100	6125	997	1061	1312	3370	2390	2394	2633	7417	1829	1732	1543	5104	1982	2731	2522	2909	8162	6203	5734	6321	18258	4744	4396	4034	13174
				RRGCO336-15	BOLD:AAA6653	Lepidoptera	Geometridae	Ennominae	Cabera erythemaria	1.20305	28.4195	1923	1743	2696	6362	3167	3288	3971	10426	902	1325	1457	3684	7968	1250	975	1467	3692	2012	1900	2184	6096	516	750	655	1921	1632	2511	1853	2874	7238	3983	3756	4056	11795	1081	1510	1294	3885
				RRGCO271-15	BOLD:AAA6692	Lepidoptera	Erebidae	Herminiinae	Renia adspergillus	5.3295	29.7872	698	408	856	1962	3167	2798	4195	10160	179	59	76	314	3170	472	221	506	1199	2110	1905	2206	6221	116	47	27	190	209	1176	531	1273	2980	5422	4706	5641	15769	251	77	107	435
				RRMFE2992-15	BOLD:AAA6926	Lepidoptera	Geometridae	Larentiinae	Trichodezia albovittata	1.46525	32.0669	1055	922	1071	3048	617	421	525	1563	866	676	754	2296	5280	757	477	667	1901	452	234	305	991	546	461	412	1419	1519	1914	1265	1689	4868	1065	682	769	2516	1315	1113	1054	3482
				RRGCO561-15	BOLD:AAA7226	Lepidoptera	Erebidae	Herminiinae	Phalaenostola larentioides	2.8666	30.0912	1346	1381	1788	4515	172	131	246	549	353	305	404	1062	3360	1398	1502	1690	4590	217	179	188	584	353	301	350	1004	803	2416	2623	2888	7927	345	314	375	1034	623	542	573	1738
				RRGCO300-15	BOLD:AAA7249	Lepidoptera	Argyresthiidae	Argyresthiinae	Argyresthia oreasella	0.30715	26.5957	5	49	61	115	25	54	47	126	217	162	228	607	5516	3	20	23	46	10	13	19	42	88	62	80	230	436	6	19	39	64	16	30	35	81	186	110	171	467
				RRGCO534-15	BOLD:AAA7368	Lepidoptera	Cosmopterigidae	Cosmopteriginae	Limnaecia phragmitella	0.4882	29.1793	1086	1310	1804	4200	2070	1825	2671	6566	675	729	630	2034	5329	1038	1055	1402	3495	1862	1491	1854	5207	544	593	438	1575	1611	1174	1154	1698	4026	2132	1715	1959	5806	686	682	478	1846
				RRGCO365-15	BOLD:AAA7528	Lepidoptera	Tortricidae	Olethreutinae	Epinotia nisella	1.34765	32.5228	581	527	915	2023	121	111	216	448	165	153	202	520	3656	714	507	1060	2281	166	156	218	540	223	196	179	598	1057	1114	716	1508	3338	268	230	289	787	361	277	297	935
				RRMFB1016-15	BOLD:AAA7550	Lepidoptera	Depressariidae	Depressariinae	Agonopterix pulvipennella	1.0872	29.3313	43	38	58	139	352	383	463	1198	19	5	28	52	1921	13	13	11	37	89	106	109	304	3	5	4	12	31	45	35	50	130	397	444	472	1313	18	7	29	54
				RRGCO425-15	BOLD:AAA7738	Lepidoptera	Tortricidae	Olethreutinae	Spilonota laricana	0.74645	31.155	284	361	400	1045	787	791	917	2495	143	160	150	453	3309	361	329	464	1154	844	896	942	2682	145	200	98	443	1067	628	539	696	1863	1614	1468	1461	4543	306	303	167	776
				RRGCO802-15	BOLD:AAA7906	Trichoptera	Phryganeidae	Phryganeinae	Phryganea cinerea	42.5515	33.2827	87	92	162	341	27677	23507	38994	90178	1284	1089	1746	4119	3418	131	100	198	429	33154	26995	32604	92753	1405	1499	1522	4426	2094	84	75	167	326	22969	17029	21912	61910	1073	1029	1148	3250
				RRGCO812-15	BOLD:AAA8586	Trichoptera	Hydropsychidae	Arctopsychinae	Parapsyche apicalis	2.85535	36.3222	554	656	638	1848	4099	3085	5893	13077	1364	1041	1394	3799	3443	1007	931	978	2916	6590	4764	6601	17955	1855	1654	1403	4912	2575	1911	1551	1706	5168	11260	8562	11745	31567	3555	2734	2769	9058
				RRGCO570-15	BOLD:AAA8678	Lepidoptera	Crambidae	Crambinae	Urola nivalis	2.30455	30.8511	1882	2376	3264	7522	2897	2675	3412	8984	1270	1263	1333	3866	5752	1520	1557	2330	5407	2424	2193	2252	6869	887	962	713	2562	0	1889	2085	3016	6990	3045	2805	2731	8581	1248	1245	1033	3526
				RRGCO222-15	BOLD:AAA8684	Lepidoptera	Erebidae	Arctiinae	Haploa	15.1345	28.9	2839	3206	3608	9653	498	442	494	1434	421	489	633	1543	6873	1299	1269	1504	4072	239	167	204	610	167	252	192	611	650	2376	2414	2969	7759	456	393	340	1189	376	445	407	1228
				RRSSC6131-15	BOLD:AAA8933	Coleoptera	Coccinellidae	Coccinellinae	Coccinella septempunctata	1.938	30.6991	141	207	188	536	232	122	217	571	1711	1298	1541	4550	4303	128	128	183	439	171	77	194	442	1165	1052	849	3066	1639	455	389	421	1265	636	287	478	1401	3617	3077	2671	9365
				RRMFG2721-15	BOLD:AAA9461	Hymenoptera	Formicidae	Formicinae	Camponotus pennsylvanicus	1.44955	32.2188	61	45	109	215	127	100	143	370	366	241	354	961	2785	37	49	97	183	182	145	140	467	299	238	350	887	1109	114	129	183	426	388	317	365	1070	806	602	937	2345
				RRGCO806-15	BOLD:AAA9748	Trichoptera	Phryganeidae	Phryganeinae	Ptilostomis ocellifera	16.2225	32.3708	5	14	1	20	426	333	588	1347	93	80	135	308	2722	2	9	2	13	303	280	333	916	56	49	69	174	301	7	22	3	32	847	761	881	2489	214	120	189	523
				RRGCO442-15	BOLD:AAA9812	Lepidoptera	Tortricidae	Olethreutinae	Rhopobota naevana	0.336	29.4833	88	84	243	415	328	291	359	978	141	74	159	374	4417	76	52	182	310	235	186	253	674	75	42	65	182	443	143	77	238	458	389	302	343	1034	123	87	136	346
				RRGCO061-15	BOLD:AAB0052	Lepidoptera	Noctuidae	Oncocnemidinae	Calophasia lunula	7.7112	28.7234	1070	1024	1345	3439	5573	5081	6718	17372	1626	1188	1467	4281	6401	587	503	746	1836	3024	2583	2993	8600	792	595	592	1979	1338	885	712	1133	2730	4525	3629	4525	12679	1359	975	1062	3396
				RRGCO578-15	BOLD:AAB0268	Lepidoptera	Tortricidae	Tortricinae	Archips purpurana	1.439	28.7234	2605	3405	4022	10032	7142	6501	9504	23147	1146	1000	1346	3492	6235	2184	2341	2698	7223	5651	4979	6024	16654	777	864	715	2356	1899	430	447	580	1457	1213	1070	1224	3507	184	159	192	535
				RRGCO601-15	BOLD:AAB0338	Lepidoptera	Drepanidae	Drepaninae	Eudeilinia herminiata	1.45625	29.6353	1882	1775	2473	6130	303	190	374	867	160	171	251	582	3446	1521	1169	1757	4447	268	159	251	678	126	156	146	428	314	2466	1919	2691	7076	427	253	367	1047	187	274	244	705
				RRGCO749-15	BOLD:AAB0650	Lepidoptera	Gelechiidae	Dichomeridinae	Dichomeris	0.2915	28.8754	155	203	262	620	360	282	480	1122	116	125	114	355	3106	53	66	88	207	142	97	144	383	35	35	38	108	104	251	211	304	766	483	338	464	1285	123	128	127	378
				RRMPA008-15	BOLD:AAB0868	Diptera	Calliphoridae	Calliphorinae	Cynomya cadaverina	23.023	33.2827	7	11	20	38	61	49	46	156	477	339	455	1271	4159	7	8	21	36	59	59	41	159	356	357	368	1081	1370	8	12	24	44	106	70	63	239	614	515	533	1662
				RRSSC5051-15	BOLD:AAB0930	Hymenoptera	Colletidae	Hylaeinae	Hylaeus	0.71605	27.0517	5	2	2	9	0	5	2	7	47	74	104	225	3525	4	2	7	13	1	3	10	14	37	100	58	195	439	4	4	10	18	0	9	7	16	64	74	107	245
				RRSSC6176-15	BOLD:AAB0974	Hymenoptera	Halictidae	Halictinae	Agapostemon	2.63895	26.1398	1678	2032	2182	5892	24	4	6	34	197	172	222	591	5641	510	459	566	1535	7	3	3	13	42	57	48	147	336	1756	1645	2262	5663	31	7	5	43	204	202	209	615
				RRGCO701-15	BOLD:AAB1378	Lepidoptera	Urodidae		Wockia asperipunctella	0.30225	31.459	38	32	61	131	2	0	2	4	9	24	7	40	681	57	39	58	154	1	0	2	3	10	36	2	48	50	117	94	127	338	4	0	15	19	23	49	13	85
				RRGCO704-15	BOLD:AAB1584	Lepidoptera	Crambidae	Crambinae	Crambus albellus	1.03097	29.7872	426	501	628	1555	132	84	113	329	447	216	324	987	4634	293	222	318	833	85	65	58	208	225	137	167	529	458	457	393	666	1516	127	94	85	306	449	232	263	944
				RRGCO735-15	BOLD:AAB2076	Lepidoptera	Tortricidae	Olethreutinae	Ancylis metamelana	0.3812	29.4833	43	65	49	157	44	23	64	131	38	25	97	160	2376	27	39	31	97	29	17	33	79	10	24	29	63	103	57	83	63	203	62	33	73	168	42	69	99	210
				RRGCO738-15	BOLD:AAB2093	Lepidoptera	Tortricidae	Olethreutinae	Phaneta tomonana	0.57645	32.3708	59	70	129	258	53	45	36	134	7	5	2	14	649	129	66	138	333	90	53	36	179	3	3	1	7	25	152	122	195	469	100	73	75	248	13	5	1	19
				RRGCO550-15	BOLD:AAB2626	Lepidoptera	Ypsolophidae	Ypsolophinae	Ypsolopha dentella	1.1132	29.6353	2382	2458	3444	8284	2261	2250	2637	7148	1010	1186	1276	3472	5287	1894	1678	2418	5990	1958	1537	1597	5092	625	872	672	2169	1200	3201	2701	3933	9835	3123	2684	2482	8289	1128	1374	1162	3664
				RRMFG2330-15	BOLD:AAB2693	Lepidoptera	Geometridae	Larentiinae	Anticlea multiferata	1.1042	30.3951	370	338	459	1167	749	529	1002	2280	8	13	19	40	1431	293	218	316	827	584	381	596	1561	1	7	6	14	103	565	389	601	1555	1111	849	1236	3196	7	23	14	44
				RRSSC5002-15	BOLD:AAB2708	Hymenoptera	Halictidae	Halictinae	Agapostemon	1.7808	28.2675	404	414	587	1405	53	47	62	162	94	93	148	335	3067	463	328	524	1315	82	42	78	202	93	106	103	302	653	917	693	1099	2709	143	70	150	363	183	207	256	646
				RRGCO562-15	BOLD:AAB3457	Lepidoptera	Tortricidae	Tortricinae	Sparganothis unifasciana	1.9312	28.7234	393	599	678	1670	2155	1774	2417	6346	481	507	396	1384	4525	394	496	538	1428	1851	1439	1630	4920	321	463	269	1053	1122	411	484	613	1508	2327	1671	1786	5784	430	497	340	1267
				RRGCO126-15	BOLD:AAB3571	Lepidoptera	Tortricidae	Tortricinae	Cochylis hoffmanana	0.411	28.7234	1374	1745	2481	5600	2756	2286	3447	8489	1109	1166	1297	3572	8866	1158	1138	1627	3923	1885	1681	1990	5556	784	812	690	2286	2030	2016	2042	2912	6970	3502	2902	3563	9967	1446	1429	1343	4218
				RRGCO478-15	BOLD:AAB3571	Lepidoptera	Tortricidae	Tortricinae	Cochylis hoffmanana	0.4374	28.5714	1374	1745	2481	5600	2756	2286	3447	8489	1109	1166	1297	3572	8866	1158	1138	1627	3923	1885	1681	1990	5556	784	812	690	2286	2030	2016	2042	2912	6970	3502	2902	3563	9967	1446	1429	1343	4218
				RRGCO746-15	BOLD:AAB3840	Lepidoptera	Tortricidae	Tortricinae	Thyraylia hollandana	0.10465	29.6353	122	81	128	331	82	92	61	235	2	6	9	17	1118	130	64	139	333	78	77	56	211	0	4	5	9	36	131	107	175	413	101	108	73	282	4	5	6	15
				RRGCO513-15	BOLD:AAB3885	Lepidoptera	Erebidae	Herminiinae	Macrochilo absorptalis	1.45755	29.3313	4008	4612	6202	14822	3256	2738	3685	9679	1198	826	858	2882	5156	2791	2915	3960	9666	2346	1850	2104	6300	658	628	478	1764	1131	4172	3839	5800	13811	3525	2554	3338	9417	1180	920	818	2918
				RRSSC1991-15	BOLD:AAB4175	Lepidoptera	Nymphalidae	Satyrinae	Megisto cymela	2.24745	28.4195	316	216	236	768	328	237	251	816	680	550	766	1996	5622	303	258	243	804	332	245	243	820	640	658	633	1931	2638	310	217	211	738	343	310	272	925	735	662	765	2162
				RRGCO428-15	BOLD:AAB4321	Lepidoptera	Gelechiidae	Gelechiinae	Metzneria lappella	1.22425	30.0912	689	559	958	2206	1251	1404	1673	4328	1028	707	782	2517	5155	743	523	813	2079	1152	1288	1257	3697	788	682	531	2001	1509	959	553	1016	2528	1566	1613	1567	4746	1089	790	752	2631
				RRGCO124-15	BOLD:AAB4409	Lepidoptera	Tortricidae	Tortricinae	Aethes biscana	1.1392	30.5471	459	551	767	1777	346	250	429	1025	69	101	123	293	3248	425	365	622	1412	324	243	331	898	58	60	79	197	415	651	574	904	2129	474	326	422	1222	88	100	129	317
				RRGCO376-15	BOLD:AAB4478	Lepidoptera	Pyralidae	Phycitinae	Dioryctria	2.9592	28.5714	5846	6973	8953	21772	2357	2118	2533	7008	996	656	623	2275	6671	2717	2897	3730	9344	1108	859	1024	2991	400	315	228	943	956	5669	4926	8195	18790	2401	1872	2084	6357	973	711	587	2271
				RRGCO243-15	BOLD:AAB5494	Lepidoptera	Pyralidae	Pyralinae	Aglossa cuprina	2.4109	30.0912	574	742	684	2000	5069	4407	5461	14937	1066	1039	1220	3325	5900	814	776	688	2278	4811	4234	4591	13636	987	1103	1007	3097	1881	562	484	506	1552	3477	3296	3445	10218	847	740	880	2467
				RRGCO088-15	BOLD:AAB5712	Lepidoptera	Pyralidae	Phycitinae	Acrobasis indigenella	0.9143	28.8754	620	676	1015	2311	1105	1080	1109	3294	2100	1832	2080	6012	6771	576	573	856	2005	1162	917	856	2935	1628	1647	1379	4654	2567	1213	1053	1717	3983	2117	1701	1614	5432	3474	3136	2869	9479
				RRGCO351-15	BOLD:AAB6609	Lepidoptera	Crambidae	Pyraustinae	Fumibotys fumalis	1.46275	30.8511	584	627	634	1845	784	967	1094	2845	416	304	362	1082	4613	557	544	570	1671	728	911	790	2429	313	251	277	841	767	1000	949	928	2877	1231	1459	1380	4070	542	496	448	1486
				RRMFI4216-15	BOLD:AAB6702	Coleoptera	Cerambycidae	Cerambycinae	Clytus ruricola	2.93885	37.538	1310	1513	1739	4562	365	313	522	1200	167	168	183	518	3218	832	839	972	2643	226	192	229	647	86	108	69	263	561	2719	2484	2751	7954	802	605	826	2233	318	430	295	1043
				RRMPC919-15	BOLD:AAB7105	Hymenoptera	Vespidae	Polistinae	Polistes dominula	5.90055	25.8359	1283	1087	1332	3702	8585	8058	10531	27174	122	85	192	399	4445	1180	888	1199	3267	7579	6135	7408	21122	96	111	127	334	686	1768	1257	1684	4709	11278	9174	10922	31374	136	123	222	481
				RRSSA3965-15	BOLD:AAB7401	Coleoptera	Cerambycidae	Lepturinae	Trachysida mutabilis	2.604	33.7386	412	544	628	1584	113	90	164	367	159	62	111	332	2547	432	549	574	1555	112	70	168	350	152	70	88	310	854	820	957	1173	2950	273	147	295	715	303	124	194	621
				RRSSC4965-15	BOLD:AAB7413	Hymenoptera	Andrenidae	Andreninae	Andrena nasonii	1.70345	33.4347	605	654	773	2032	50	6	25	81	133	111	176	420	3186	495	516	518	1529	35	3	10	48	111	107	94	312	667	1256	1260	1462	3978	95	9	31	135	300	231	274	805
				RRGCO574-15	BOLD:AAB7492	Lepidoptera	Pterophoridae	Pterophorinae	Adaina montanus	0.1309	31.003	180	357	312	849	362	312	389	1063	155	186	78	419	2973	91	131	151	373	181	117	194	492	75	86	34	195	282	274	413	379	1066	533	441	476	1450	205	241	79	525
				RRMFI4192-15	BOLD:AAB7690	Hymenoptera	Megachilidae	Megachilinae	Megachile inermis	9.88	27.6596	1345	1559	1780	4684	750	648	1095	2493	120	95	163	378	4118	299	183	380	862	173	128	205	506	25	9	28	62	125	1408	1269	1536	4213	840	744	955	2539	127	107	142	376
				RRSSA4328-15	BOLD:AAB8645	Hymenoptera	Colletidae	Hylaeinae	Hylaeus	0.9857	24.924	54	141	143	338	15	26	47	88	239	189	266	694	5835	49	91	132	272	27	19	39	85	181	130	170	481	1033	89	194	224	507	28	26	68	122	386	304	307	997
				RRMFA194-15	BOLD:AAB8817	Diptera	Muscidae	Azeliinae	Muscina levida	0.5619	32.3708	529	381	774	1684	517	357	654	1528	346	191	395	932	4631	399	281	483	1163	365	291	424	1080	201	186	217	604	1127	413	258	424	1095	370	325	382	1077	213	121	247	581
				RRMPG978-15	BOLD:AAB8911	Coleoptera	Curculionidae	Entiminae	Polydrusus formosus	1.18955	33.1307	202	268	421	891	14	26	50	90	111	77	113	301	2506	290	284	475	1049	29	27	38	94	94	122	110	326	743	492	514	801	1807	53	46	90	189	187	184	188	559
				RRMPE026-15	BOLD:AAB9140	Diptera	Calliphoridae		Phormia regina	11.2593	32.2188	670	755	940	2365	1161	1023	1742	3926	6351	5803	7427	19581	5925	656	595	798	2049	1155	931	1292	3378	4990	5082	4380	14452	3664	576	540	913	2029	1264	937	1435	3636	5645	5290	5452	16387
				RRGCO105-15	BOLD:AAB9376	Trichoptera	Limnephilidae	Leptocerinae	Leptocerus americanus	0.1835	33.7386	26	17	37	80	4	5	0	9	32	26	17	75	1105	41	39	58	138	9	1	0	10	26	45	9	80	79	80	67	100	247	9	7	0	16	77	114	44	235
				RRGCO183-15	BOLD:AAC0644	Lepidoptera	Noctuidae	Noctuinae	Amphipoea americana	23.2371	30.3951	3263	3374	3881	10518	7855	6406	10025	24286	917	676	1047	2640	0	2021	1798	2187	6006	4663	3565	4865	13093	440	457	408	1305	0	3410	2850	3659	9919	7628	5744	7760	21132	873	715	774	2362
				RRSSA2333-15	BOLD:AAC0661	Coleoptera	Carabidae	Harpalinae	Pterostichus melanarius	11.7566	30.3951	3281	4023	5343	12647	232	161	326	719	92	55	109	256	3299	2914	3366	4007	10287	207	178	241	626	68	62	89	219	592	3891	4165	5270	13326	321	261	352	934	118	89	133	340
				RRGCO721-15	BOLD:AAC0745	Lepidoptera	Crambidae	Pyraustinae	Perispasta caeculalis	0.2862	29.1793	188	182	156	526	2805	2922	3104	8831	761	558	651	1970	5842	48	49	45	142	757	661	667	2085	196	148	104	448	370	196	210	126	532	3006	2961	2619	8586	759	607	511	1877
				RRSSC1988-15	BOLD:AAC1312	Diptera	Syrphidae	Syrphinae	Toxomerus geminatus	0.2963	29.3313	541	621	830	1992	243	144	146	533	206	292	327	825	5242	242	260	318	820	98	48	62	208	92	124	124	340	780	469	462	637	1568	206	114	135	455	210	261	242	713
				RRSSC3245-15	BOLD:AAC1974	Diptera	Tephritidae	Tephritinae	Eurosta solidaginis	1.04665	31.7629	112	150	207	469	40	49	70	159	351	237	315	903	3093	75	105	101	281	19	42	35	96	199	141	137	477	877	127	198	211	536	38	80	108	226	370	255	242	867
				RRMFG2636-15	BOLD:AAC2266	Diptera	Sciomyzidae	Sciomyzinae	Tetanocera plumosa	1.7986	39.9696	8	5	15	28	16	17	10	43	70	72	69	211	1267	5	11	13	29	36	25	25	86	78	102	73	253	605	12	16	37	65	75	43	34	152	185	241	195	621
				RRGCO280-15	BOLD:AAC2309	Lepidoptera	Gelechiidae	Anacampsinae	Anacampsis niveopulvella	2.55895	28.8754	55	60	60	175	1526	1661	2428	5615	1424	920	1314	3658	7477	58	33	38	129	1048	1009	1351	3408	785	704	711	2200	1823	76	78	85	239	1841	1788	2489	6118	1429	1084	1225	3738
				RRMFC2016-15	BOLD:AAC2498	Diptera	Muscidae	Phaoniinae	Helina evecta	0.6252	29.6353	600	942	1172	2714	1224	1032	1376	3632	3707	2505	3668	9880	6399	455	578	684	1717	770	711	849	2330	2295	1890	1800	5985	2667	606	720	893	2219	1058	947	1063	3068	2967	2339	2514	7820
				RRGCO269-15	BOLD:AAC3111	Lepidoptera	Erebidae	Hypenodinae	Dyspyralis nigellus	2.20695	28.7234	1832	1636	2557	6025	259	284	254	797	392	296	426	1114	5964	1563	1274	2039	4876	224	191	234	649	328	251	262	841	1159	1670	1297	2051	5018	223	225	229	677	360	243	322	925
				RRSSC6586-15	BOLD:AAC3361	Coleoptera	Carabidae	Harpalinae	Poecilus lucublandus	13.173	30.3951	47	93	100	240	2781	2105	3334	8220	513	507	594	1614	5492	32	56	65	153	1728	1303	1783	4814	257	376	252	885	1313	52	89	68	209	2933	2129	2879	7941	475	538	493	1506
				RRGCO742-15	BOLD:AAC4337	Lepidoptera	Nepticulidae	Nepticulinae	Nepticulinae	0.00665	28.4195	158	202	249	609	23	12	10	45	30	8	0	38	1257	92	80	142	314	17	10	8	35	9	3	0	12	20	173	173	229	575	39	18	9	66	36	11	1	48
				RRMFA256-15	BOLD:AAC5044	Hymenoptera	Apidae	Nomadinae	Nomada subrutila	3.449	23.1003	95	155	159	409	41	36	58	135	532	420	569	1521	6181	13	15	24	52	10	4	7	21	61	60	65	186	309	97	187	201	485	78	65	82	225	629	554	653	1836
				RRMPA001-15	BOLD:AAC6088	Diptera	Syrphidae	Syrphinae	Syrphus torvus	8.9356	30.5471	1305	1491	1790	4586	376	339	555	1270	4894	4468	6517	15879	7142	959	1046	1255	3260	319	282	385	986	3479	3430	3933	10842	3316	1195	1218	1506	3919	368	358	478	1204	4440	4241	5583	14264
				RRSSA2279-15	BOLD:AAC6184	Coleoptera	Cerambycidae	Cerambycinae	Xylotrechus colonus	3.30405	34.8024	29	25	38	92	45	46	81	172	69	59	24	152	2165	41	19	35	95	32	45	67	144	67	47	24	138	325	39	41	89	169	59	71	112	242	116	103	41	260
				RRMPA085-15	BOLD:AAC6233	Hemiptera	Nabidae	Nabinae	Nabis roseipennis	1.48985	34.9544	0	2	0	2	0	0	1	1	4	6	3	13	538	1	2	0	3	5	0	4	9	7	11	2	20	49	1	1	0	2	8	0	6	14	12	19	10	41
				RRMFG2635-15	BOLD:AAC6974	Diptera	Dryomyzidae	Dryomyzinae	Dryomyza anilis	1.03965	37.0821	344	452	623	1419	84	94	174	352	2395	2082	2769	7246	4112	338	343	518	1199	84	85	132	301	1689	1729	1481	4899	2446	735	694	1056	2485	164	165	228	557	3599	3314	3284	10197
				RRMFG2297-15	BOLD:AAC6989	Coleoptera	Staphylinidae	Staphylininae	Ontholestes cingulatus	13.4414	36.0182	641	580	845	2066	30	61	51	142	3	3	1	7	1162	479	296	568	1343	19	34	22	75	6	0	4	10	85	566	474	910	1950	35	55	37	127	5	4	2	11
				RRSSC4113-15	BOLD:AAC7655	Hymenoptera	Halictidae	Halictinae	Sphecodes ranunculi	1.74115	26.8997	738	719	1174	2631	33	42	72	147	113	105	157	375	3477	233	202	310	745	5	11	20	36	29	34	55	118	272	309	170	561	1040	16	8	29	53	64	70	64	198
				RRMFC2068-15	BOLD:AAC8595	Diptera	Heleomyzidae	Suilliinae	Suillia quinquepunctata	0.6981	37.69	85	55	102	242	43	58	133	234	357	305	371	1033	1783	115	99	129	343	102	95	133	330	369	396	352	1117	1000	244	193	293	730	207	168	278	653	817	766	751	2334
				RRSSA3896-15	BOLD:AAC9780	Coleoptera	Cerambycidae	Lepturinae	Pidonia ruficollis	0.60195	31.9149	1468	1318	1930	4716	122	97	116	335	1164	1030	1255	3449	4111	1804	1319	1871	4994	156	105	119	380	1079	1162	1029	3270	2272	3570	2568	3759	9897	262	205	271	738	2336	2309	2086	6731
				RRGCO299-15	BOLD:AAC9993	Lepidoptera	Gelechiidae	Gelechiinae	Athrips mouffetella	0.33945	32.6748	63	101	159	323	730	588	1003	2321	193	82	201	476	3729	39	40	61	140	296	226	366	888	80	49	69	198	283	155	171	272	598	1384	1096	1586	4066	352	214	253	819
				RRMPB104-15	BOLD:AAD0853	Diptera	Scathophagidae	Scathophaginae	Scathophaga furcata	4.5894	31.155	510	597	733	1840	1286	947	1649	3882	5165	4115	5928	15208	7715	277	315	352	944	645	554	733	1932	2589	2254	2198	7041	3079	440	439	519	1398	947	748	1026	2721	3695	3003	3329	10027
				RRSSC3239-15	BOLD:AAD1219	Hemiptera	Nabidae	Nabinae	Nabis rufusculus	0.6765	36.0182	0	1	0	1	0	0	4	4	4	7	11	22	678	2	6	0	8	0	0	3	3	19	7	10	36	114	3	16	0	19	0	0	8	8	43	25	41	109
				RRGCO589-15	BOLD:AAD1851	Lepidoptera	Coleophoridae	Coleophorinae	Coleophora granifera	0.08925	29.9392	224	232	126	582	19	7	17	43	69	35	68	172	2803	3	2	0	5	1	1	0	2	1	1	0	2	1	8	7	4	19	0	0	1	1	1	0	0	1
				RRMFI4245-15	BOLD:AAD1879	Hymenoptera	Ichneumonidae	Diplazontinae	Diplazon	0.3628	26.2918	1078	1214	1370	3662	155	134	180	469	2375	1816	2182	6373	7420	960	889	975	2824	108	108	130	346	1847	1484	1244	4575	2971	1956	1691	1891	5538	262	175	247	684	3742	2755	2789	9286
				RRSSA235-15	BOLD:AAD2789	Diptera	Syrphidae	Eristalinae	Temnostoma balyras	6.6553	31.307	1967	1867	2530	6364	173	110	322	605	934	823	1235	2992	5571	1464	1377	1792	4633	144	90	200	434	628	680	710	2018	2213	2920	2509	3161	8590	312	194	459	965	1408	1267	1528	4203
				RRSSA244-15	BOLD:AAD3177	Diptera	Pipunculidae	Nephrocerinae	Nephrocerus	0.2773	31.9149	100	74	190	364	50	30	53	133	253	215	263	731	4108	99	70	178	347	63	27	30	120	221	223	204	648	1173	151	110	217	478	97	46	72	215	311	305	300	916
				RRGCO481-15	BOLD:AAD3996	Lepidoptera	Gracillariidae	Gracillariinae	Acrocercops astericola	0.0376	31.155	0	0	0	0	19	13	19	51	14	7	12	33	1317	1	0	0	1	14	18	8	40	13	11	7	31	24	0	0	0	0	24	22	19	65	20	19	21	60
				RRMFD560-15	BOLD:AAD4513	Coleoptera	Cerambycidae	Cerambycinae	Cyrtophorus verrucosus	1.97845	36.1702	179	321	383	883	89	66	104	259	67	20	63	150	1141	353	399	573	1325	192	102	117	411	67	42	59	168	222	743	927	1181	2851	406	231	277	914	197	65	125	387
				RRSSA2306-15	BOLD:AAD5192	Hymenoptera	Ichneumonidae	Pimplinae	Pimpla pedalis	9.8222	25.9878	566	620	733	1919	203	164	212	579	171	204	348	723	5375	267	242	324	833	117	81	80	278	73	92	135	300	863	625	557	816	1998	275	211	220	706	216	246	352	814
				RRMFC1666-15	BOLD:AAD5593	Hymenoptera	Vespidae	Vespinae	Vespula maculifrons	5.2062	29.1793	7167	7992	10281	25440	5084	5174	6525	16783	6756	6277	7037	20070	6106	3285	3470	4488	11243	2553	2464	2459	7476	2817	2764	2689	8270	2205	8782	8634	10774	28190	6874	6502	7143	20519	7486	7322	7328	22136
				RRSSC6090-15	BOLD:AAD6344	Hemiptera	Membracidae	Smiliinae	Publilia concava	0.28865	33.1307	23	33	12	68	8	16	19	43	11	14	18	43	873	37	24	5	66	13	17	8	38	5	13	15	33	130	40	33	9	82	20	20	23	63	13	14	18	45
				RRSSC243-15	BOLD:AAD6367	Hymenoptera	Vespidae	Eumeninae	Euodynerus foraminatus	N/A	28.1155	1225	1376	1972	4573	159	117	164	440	2709	2280	3074	8063	5346	1008	1020	1435	3463	128	115	119	362	1887	1878	1881	5646	2347	733	828	1104	2665	135	92	106	333	1585	1450	1762	4797
				RRMFD544-15	BOLD:AAD6445	Hymenoptera	Halictidae	Halictinae	Augochlora pura	1.98545	30.5471	108	114	164	386	63	64	87	214	32	6	26	64	1035	133	118	205	456	76	84	122	282	35	15	24	74	81	236	225	338	799	176	139	148	463	72	20	49	141
				RRSSC7852-15	BOLD:AAD6847	Diptera	Limoniidae	Limnophilinae	Euphylidorea platyphallus	0.9296	34.1945	448	539	690	1677	604	449	831	1884	1415	1136	1345	3896	3441	499	489	703	1691	677	487	694	1858	1205	1246	953	3404	1421	1383	1311	1640	4334	1652	1278	1760	4690	3306	3105	2547	8958
				RRMFC2020-15	BOLD:AAD7145	Diptera	Muscidae	Mydaeinae	Myospila meditabunda	2.62895	29.9392	2516	2433	3375	8324	429	307	527	1263	1075	857	1427	3359	5919	1592	1597	2059	5248	327	201	306	834	651	634	717	2002	1850	3376	2976	3750	10102	656	434	646	1736	1356	1170	1617	4143
				RRSSC4131-15	BOLD:AAD7604	Coleoptera	Coccinellidae	Coccinellinae	Coleomegilla maculata	1.0583	30.8511	834	790	1031	2655	734	770	1347	2851	99	132	125	356	3150	754	593	845	2192	760	745	902	2407	71	134	80	285	724	696	597	940	2233	831	643	961	2435	101	118	108	327
				RRGCO709-15	BOLD:AAD7889	Lepidoptera	Crambidae	Pyraustinae	Sitochroa palealis	4.25605	29.0274	1009	1302	1524	3835	915	680	1061	2656	868	806	873	2547	4368	851	894	982	2727	790	426	636	1852	543	606	421	1570	1006	1421	1590	1828	4839	1342	806	1244	3392	971	1001	853	2825
				RRMPG975-15	BOLD:AAD8276	Diptera	Syrphidae	Syrphinae	Allograpta obliqua	2.83685	29.9392	766	915	1174	2855	277	203	406	886	6396	4828	7021	18245	8185	471	517	738	1726	211	129	236	576	3522	3171	3445	10138	4188	791	883	1197	2871	330	225	395	950	6549	5629	6630	18808
				RRSSC2097-15	BOLD:AAD8954	Diptera	Syrphidae	Eristalinae	Lejops lunulatus	1.3639	31.6109	216	155	288	659	93	93	140	326	179	170	359	708	3922	200	132	219	551	72	71	98	241	113	129	189	431	904	352	214	366	932	122	113	163	398	257	231	364	852
				RRSSC7195-15	BOLD:AAE0845	Hemiptera	Pentatomidae	Pentatominae	Euschistus	11.8661	36.3222	1968	2110	2872	6950	389	262	480	1131	123	101	266	490	2523	2835	3071	3382	9288	755	532	546	1833	186	160	337	683	1456	4393	4590	5417	14400	1152	805	958	2915	318	209	570	1097
				RRMFC2065-15	BOLD:AAE0948	Diptera	Syrphidae	Eristalinae	Ferdinandea buccata	1.3901	30.5471	642	677	854	2173	312	257	350	919	257	262	286	805	4372	248	256	356	860	144	91	110	345	79	95	98	272	428	869	789	1024	2682	506	344	417	1267	348	341	366	1055
				RRSSC3243-15	BOLD:AAE1308	Hemiptera	Pentatomidae	Pentatominae	Neottiglossa undata	1.57225	31.459	498	516	676	1690	488	398	631	1517	509	218	318	1045	4167	486	513	667	1666	578	428	626	1632	473	286	239	998	1874	588	527	817	1932	664	504	647	1815	561	272	361	1194
				RRMPE003-15	BOLD:AAE1629	Coleoptera	Cerambycidae	Cerambycinae	Neoclytus acuminatus	0.30005	34.9544	101	144	124	369	80	45	74	199	83	89	134	306	2922	65	74	73	212	70	43	33	146	55	66	61	182	462	125	176	134	435	108	50	66	224	108	120	125	353
				RRGCO751-15	BOLD:AAE1659	Lepidoptera	Tineidae	Meessiinae	Homosetia fasciella	0.2485	26.8997	1	3	0	4	33	69	42	144	0	5	3	8	728	1	0	0	1	33	36	10	79	2	2	2	6	7	0	3	1	4	48	68	34	150	2	2	2	6
				RRMPG973-15	BOLD:AAE2211	Diptera	Tephritidae	Trypetinae	Strauzia	0.4622	31.9149	27	34	90	151	164	66	108	338	629	645	608	1882	4172	26	40	99	165	169	78	89	336	553	675	503	1731	1927	32	47	90	169	236	93	146	475	762	872	749	2383
				RRMFI4172-15	BOLD:AAE2237	Hymenoptera	Ichneumonidae	Banchinae	Banchus	2.3327	26.2918	774	762	1015	2551	52	60	119	231	854	693	831	2378	4952	996	795	1152	2943	90	79	122	291	972	1056	855	2883	2641	370	185	666	1215	37	22	66	125	550	507	530	1577
				RRMFG2653-15	BOLD:AAE2739	Lepidoptera	Sesiidae	Sesiinae	Synanthedon acerrubri	0.70465	31.307	59	114	67	240	213	195	290	698	77	124	157	358	3338	63	107	52	222	168	244	219	631	66	114	95	275	658	99	147	71	317	327	324	304	955	107	157	168	432
				RRGCO758-15	BOLD:AAE3468	Lepidoptera	Gracillariidae	Gracillariinae	Caloptilia hypericella	0.06105	32.3708	7	7	11	25	5	28	21	54	2	7	2	11	1001	5	9	13	27	11	23	27	61	3	8	0	11	39	6	18	24	48	11	54	31	96	2	9	1	12
				RRMFG2629-15	BOLD:AAE4413	Diptera	Bombyliidae	Anthracinae	Hemipenthes sinuosa	2.1102	36.1702	285	240	373	898	224	138	192	554	140	131	194	465	3352	130	73	121	324	92	54	69	215	47	39	38	124	323	477	319	550	1346	351	239	297	887	248	200	236	684
				RRSSA2278-15	BOLD:AAE5359	Coleoptera	Cerambycidae	Lepturinae	Neoalosterna capitata	2.2009	38.6018	12	19	24	55	0	1	3	4	4	6	1	11	491	26	37	30	93	5	5	4	14	1	9	1	11	68	29	75	53	157	4	12	5	21	8	25	5	38
				RRMFE3077-15	BOLD:AAE5495	Hymenoptera	Megachilidae	Megachilinae	Osmia lignaria	N/A	25.3799	84	82	93	259	44	17	49	110	5	38	15	58	2235	85	62	79	226	33	21	28	82	6	21	6	33	157	105	64	119	288	42	21	31	94	6	29	20	55
				RRGCO536-15	BOLD:AAE7397	Lepidoptera	Depressariidae	Depressariinae	Depressaria depressana	0.58895	29.0274	3116	3635	4052	10803	4034	3596	5221	12851	879	730	986	2595	4501	2426	2351	2647	7424	2833	2520	3048	8401	485	534	513	1532	1002	3296	2799	4202	10297	4870	3380	4786	13036	930	840	954	2724
				RRSSC1911-15	BOLD:AAE8158	Hymenoptera	Crabronidae	Crabroninae	Ectemnius continuus	5.43765	26.4438	606	610	757	1973	308	314	493	1115	855	796	761	2412	7366	327	262	371	960	163	186	219	568	396	446	359	1201	1594	1144	975	1264	3383	612	658	755	2025	1496	1513	1281	4290
		absent	absent	RRSSA228-15	BOLD:AAE9257	Diptera	Tabanidae	Chrysopsinae	Chrysops cincticornis	5.53925	32.5	1624	1511	2133	5268	193	94	175	462	0	0	0	0	0	964	806	1197	2967	130	57	75	262	0	0	0	0	0	2354	1710	2653	6717	286	134	205	625	0	0	0	0
				RRMFE2511-15	BOLD:AAF0126	Hemiptera	Pentatomidae	Asopinae	Podisus brevispinus	2.5316	33.2827	103	189	199	491	593	397	667	1657	616	384	464	1464	3877	104	161	144	409	526	363	532	1421	471	275	289	1035	1475	155	184	248	587	723	455	639	1817	779	445	426	1650
				RRSSA226-15	BOLD:AAF0889	Diptera	Tabanidae	Tabaninae	Hybomitra lasiophthalma	12.2536	31.9149	852	1149	1265	3266	208	169	287	664	1515	1251	1394	4160	5115	467	567	682	1716	116	87	111	314	721	702	515	1938	1691	910	900	1124	2934	213	182	214	609	1332	1202	959	3493
				RRMPA007-15	BOLD:AAF1237	Diptera	Syrphidae	Syrphinae	Platycheirus obscurus	3.6375	30.5471	3260	3641	4775	11676	514	342	661	1517	9576	7895	10065	27536	7342	2395	2384	3236	8015	402	263	448	1113	6355	6173	5893	18421	3553	3048	2834	3974	9856	523	305	537	1365	8237	7357	7671	23265
				RRSSC3242-15	BOLD:AAF3704	Hemiptera	Artheneidae	Artheneinae	Chilacis typhae	0.10655	32.8267	39	83	73	195	203	176	273	652	1169	891	1283	3343	4438	63	94	61	218	260	198	213	671	965	962	1025	2952	2088	117	155	125	397	425	300	437	1162	1719	1556	1786	5061
absent	absent			RRSSA240-15	BOLD:AAF4234	Diptera	Anthomyiidae	Pegomyinae	Eutrichota lipsia	N/A	32.2188	0	0	0	0	0	0	0	0	1947	1795	2177	5919	6559	0	0	0	0	0	0	0	0	989	1037	851	2877	2159	1	1	0	2	2	1	0	3	768	760	780	2308
				RRSSA2273-15	BOLD:AAF4976	Coleoptera	Lampyridae	Lampyrinae	Ellychnia	1.4173	34.3465	628	868	881	2377	80	79	107	266	192	93	215	500	2786	556	820	913	2289	98	93	96	287	184	74	173	431	1036	1339	1864	1886	5089	228	174	195	597	432	181	456	1069
				RRSSA3960-15	BOLD:AAF6824	Coleoptera	Staphylinidae	Staphylininae	Philonthus caeruleipennis	6.15825	38.4498	70	88	124	282	9	38	55	102	224	273	296	793	2931	96	96	164	356	15	41	67	123	271	359	268	898	1322	184	208	306	698	32	91	112	235	547	635	525	1707
				RRBPA087-15	BOLD:AAF7101	Diptera	Fanniidae	Fanniinae	Fannia	0.30265	31.003	115	163	138	416	60	46	66	172	234	249	298	781	5019	110	111	98	319	74	34	41	149	155	234	218	607	1568	77	65	75	217	44	20	31	95	92	113	115	320
				RRSSA3945-15	BOLD:AAF7684	Hymenoptera	Ichneumonidae	Pimplinae	Theronia hilaris	1.0867	24.772	152	132	89	373	28	32	54	114	945	661	1053	2659	7236	35	30	16	81	6	3	4	13	157	166	174	497	567	178	98	79	355	39	15	33	87	987	865	1055	2907
				RRSSA5999-15	BOLD:AAF9008	Diptera	Limoniidae	Limoniinae	Helius flavipes	0.32235	32.2188	413	577	604	1594	534	599	836	1969	632	449	561	1642	5122	338	380	427	1145	447	420	533	1400	435	380	319	1134	1088	663	765	820	2248	850	867	991	2708	860	674	586	2120
				RRSSC4128-15	BOLD:AAF9187	Coleoptera	Curculionidae	Entiminae	Phyllobius oblongus	0.4434	35.7143	31	70	55	156	0	3	1	4	59	27	45	131	1293	67	144	96	307	4	2	5	11	112	62	71	245	597	124	220	196	540	5	14	12	31	206	129	151	486
				RRSSA4469-15	BOLD:AAF9772	Diptera	Hybotidae	Tachydromiinae	Platypalpus	0.23565	33.4347	80	189	185	454	476	404	584	1464	1932	1502	1956	5390	3891	126	247	279	652	784	667	715	2166	2450	2386	1997	6833	3005	221	342	422	985	1117	983	1110	3210	4032	3478	3390	10900
				RRMFD001-15	BOLD:AAG0317	Hemiptera	Membracidae	Smiliinae	Entylia carinata	1.1479	28.8754	133	277	340	750	85	101	139	325	663	590	683	1936	5054	112	181	251	544	75	71	93	239	453	490	398	1341	1911	208	365	439	1032	159	130	176	465	990	895	776	2686
				RRSSA2287-15	BOLD:AAG0759	Coleoptera	Pyrochroidae	Pyrochroinae	Schizotus cervicalis	0.54505	30.3951	358	308	368	1034	418	377	621	1416	27	59	149	235	2690	379	254	376	1009	490	334	487	1311	21	76	87	184	604	741	466	638	1845	841	636	847	2324	43	150	184	377
				RRMFI4174-15	BOLD:AAG1434	Hymenoptera	Braconidae	Macrocentrinae	Austrozele	0.48705	22.4924	242	199	344	785	189	170	235	594	540	417	560	1517	6442	138	113	166	417	117	97	127	341	258	230	266	754	1215	307	296	444	1047	298	255	291	844	700	561	715	1976
				RRSSA4405-15	BOLD:AAG1484	Hemiptera	Membracidae	Smiliinae	Smilia camelus	0.8476	30.6991	40	41	42	123	120	81	116	317	265	302	339	906	4592	24	17	24	65	110	58	77	245	184	228	235	647	831	29	41	31	101	135	119	123	377	246	338	332	916
				RRMFE3112-15	BOLD:AAG1699	Diptera	Muscidae	Phaoniinae	Phaonia bysia	1.4839	29.9392	675	857	994	2526	310	305	379	994	1156	905	1382	3443	5827	537	697	753	1987	293	254	280	827	936	794	978	2708	2835	288	417	440	1145	207	194	175	576	639	585	784	2008
				RRSSA3974-15	BOLD:AAG1701	Diptera	Muscidae	Coenosiinae	Macrorchis ausoba	1.0915	30.8511	1657	2212	2433	6302	3924	3155	4856	11935	6491	5030	6420	17941	6788	951	986	1148	3085	2006	1661	2081	5748	2929	2387	2002	7318	2766	1833	1795	2162	5790	3877	2993	4188	11058	6040	4736	4496	15272
				RRMFG2646-15	BOLD:AAG1715	Diptera	Muscidae	Mydaeinae	Mydaea detrita	1.90295	30.5471	651	738	913	2302	105	132	162	399	1522	1445	1296	4263	5027	505	538	639	1682	94	96	114	304	944	1069	768	2781	2587	610	643	862	2115	116	115	158	389	1324	1388	1156	3868
				RRMPE028-15	BOLD:AAG2128	Diptera	Tachinidae	Exoristinae	Cryptomeigenia	1.1485	29.3313	399	393	344	1136	493	362	770	1625	12342	10382	13084	35808	7970	217	209	202	628	263	204	360	827	5164	5210	4267	14641	3161	489	402	306	1409	796	517	921	2234	9807	8281	8247	26365
				RRMPA009-15	BOLD:AAG2146	Diptera	Tachinidae	Exoristinae	Phorocera	3.03905	31.155	377	445	480	1302	1644	1323	2220	5187	16481	13542	16214	46237	5493	508	451	509	1468	2078	1493	1970	5541	14107	13338	10837	38282	4224	584	546	648	1779	2530	1919	2670	7119	19392	16421	15530	51343
				RRSSA4293-15	BOLD:AAG2442	Diptera	Anthomyiidae	Anthomyiinae	Zaphne implicata	0.98145	30.8511	503	459	537	1499	998	964	1258	3220	3117	2568	3231	8916	7169	399	325	381	1105	721	694	712	2127	1943	1835	1539	5317	2778	704	620	689	2013	1452	1310	1397	4159	3941	3362	3225	10528
		absent	absent	RRSSA229-15	BOLD:AAG2460	Diptera	Anthomyiidae	Anthomyiinae	Hydrophoria lancifer	3.78685	32.6	2064	2877	3149	8090	1414	1403	2045	4862	615	682	871	2168	4673	1727	2216	2518	6461	1375	1363	1582	4320	514	690	532	1736	2338	3666	3851	4702	12219	2559	2263	2756	7578	867	1103	1043	3013
				RRSSC1834-15	BOLD:AAG2460	Diptera	Anthomyiidae	Anthomyiinae	Hydrophoria lancifer	2.7113	32.6748	2064	2877	3149	8090	1414	1403	2045	4862	615	682	871	2168	4673	1727	2216	2518	6461	1375	1363	1582	4320	514	690	532	1736	2338	3666	3851	4702	12219	2559	2263	2756	7578	867	1103	1043	3013
				RRSSA4300-15	BOLD:AAG2462	Diptera	Anthomyiidae	Anthomyiinae	Botanophila fugax	0.2389	30.2432	357	288	392	1037	222	256	201	679	77	37	114	228	3885	266	186	247	699	180	203	144	527	38	47	40	125	579	506	366	479	1351	391	374	222	987	75	92	122	289
				RRMFB1090-15	BOLD:AAG2479	Diptera	Anthomyiidae	Pegomyinae	Pegomya flavifrons	0.9969	29.3313	59	124	91	274	355	464	458	1277	4359	4303	4591	13253	7806	47	72	48	167	231	258	237	726	2147	2513	1826	6486	2869	60	106	82	248	348	443	354	1145	3623	3845	3189	10657
				RRSSC3214-15	BOLD:AAG2724	Hemiptera	Reduviidae	Harpactorinae	Zelus luridus	5.4696	35.7143	1407	1567	2105	5079	251	203	310	764	273	235	249	757	2861	1987	1601	2310	5898	361	265	290	916	260	309	231	800	1272	4581	4114	5504	14199	830	688	746	2264	729	778	573	2080
				RRSSC4775-15	BOLD:AAG2877	Hemiptera	Cicadellidae	Cicadellinae	Cuerna	3.3167	28.5714	255	281	399	935	250	317	425	992	540	340	478	1358	5724	98	135	188	421	119	169	127	415	179	149	192	520	808	414	388	491	1293	462	539	466	1467	647	515	689	1851
				RRMFI4036-15	BOLD:AAG2898	Hemiptera	Cicadellidae	Deltocephalinae	Paraphlepsius	1.0769	30.0912	19	52	58	129	137	109	139	385	47	29	63	139	2208	25	37	65	127	147	97	109	353	58	28	47	133	197	28	46	104	178	254	137	168	559	94	53	71	218
				RRMFG2356-15	BOLD:AAG3173	Orthoptera	Acrididae	Melanoplinae	Melanoplus	20.5662	34.4985	1139	1214	1777	4130	1823	1597	2581	6001	4851	4303	5109	14263	4840	946	858	1265	3069	1526	1237	1694	4457	3144	3356	2609	9109	2566	1929	1674	2583	6186	2887	2332	3252	8471	6490	6089	5643	18222
				RRMFG2769-15	BOLD:AAG3193	Hymenoptera	Crabronidae	Crabroninae	Trypoxylon frigidum	0.4427	26.5957	25	10	20	55	25	10	34	69	21	20	38	79	1887	18	8	7	33	23	10	18	51	8	10	23	41	127	41	25	33	99	70	30	50	150	34	41	52	127
				RRSSA4306-15	BOLD:AAG3685	Mecoptera	Panorpidae		Panorpa latipennis	5.5031	34.9544	406	410	537	1353	1271	1043	1851	4165	402	245	318	965	3532	448	407	508	1363	1435	1248	1746	4429	423	324	325	1072	1535	680	573	776	2029	2423	1958	2727	7108	698	479	541	1718
				RRSSC6591-15	BOLD:AAG4321	Coleoptera	Staphylinidae	Staphylininae	Tasgius melanarius	7.26425	36.0182	0	9	1	10	126	79	234	439	235	210	152	597	3105	1	14	3	18	185	102	220	507	256	245	144	645	1170	0	19	9	28	332	198	375	905	419	418	272	1109
				RRSSC7805-15	BOLD:AAG4429	Coleoptera	Chrysomelidae	Chrysomelinae	Calligrapha	8.64117	32.3708	2658	2522	3509	8689	113	80	129	322	12	1	9	22	1070	2944	2680	3559	9183	192	118	137	447	14	2	12	28	60	3747	3108	4721	11576	226	135	179	540	25	5	19	49
				RRSSA4315-15	BOLD:AAG4431	Coleoptera	Chrysomelidae	Donaciinae	Donacia cincticornis	1.6698	31.155	86	79	131	296	62	36	62	160	4	4	21	29	1223	135	90	200	425	112	49	93	254	2	12	14	28	109	166	102	178	446	109	78	76	263	3	8	28	39
		absent	absent	RRSSA2350-15	BOLD:AAG4434	Coleoptera	Carabidae	Harpalinae	Badister obtusus	0.4367	31.9	13	0	19	32	87	65	115	267	16	10	9	35	0	9	1	15	25	66	55	77	198	14	6	10	30	0	16	1	22	39	92	54	117	263	24	10	22	56
				RRMFD050-15	BOLD:AAG4679	Diptera	Syrphidae	Eristalinae	Chalcosyrphus libo	4.78705	29.7872	913	947	1332	3192	2821	2641	4102	9564	2151	1888	2496	6535	5584	740	768	925	2433	2377	2082	2646	7105	1496	1562	1502	4560	2865	1208	1138	1569	3915	4018	3588	4236	11842	2600	2738	2780	8118
				RRSSA2321-15	BOLD:AAG5010	Hymenoptera	Braconidae	Rogadinae	Aleiodes	0.5621	27.3556	8	30	36	74	13	11	19	43	148	69	152	369	3926	3	15	12	30	7	6	6	19	46	44	67	157	476	30	49	64	143	42	36	32	110	240	219	359	818
				RRMFG2315-15	BOLD:AAG5594	Coleoptera	Cerambycidae	Lepturinae	Analeptura lineola	1.98585	38.6018	5	7	14	26	43	29	52	124	42	23	47	112	1380	20	14	24	58	87	78	68	233	46	56	55	157	393	32	14	27	73	141	112	99	352	59	52	89	200
				RRSSC1963-15	BOLD:AAG5647	Diptera	Rhagionidae		Symphoromyia fulvipes	1.13185	34.6505	2051	2396	3043	7490	890	664	1622	3176	5148	4283	5375	14806	4423	1761	1812	2369	5942	890	659	1156	2705	3727	3489	3120	10336	2278	3965	4203	4968	13136	1925	1373	2512	5810	8661	7516	7604	23781
				RRMFI4399-15	BOLD:AAG6364	Hymenoptera	Vespidae	Eumeninae	Symmorphus canadensis	1.3629	28.4195	150	189	151	490	13	39	76	128	338	380	326	1044	5063	197	168	174	539	16	44	57	117	319	385	192	896	1736	289	228	241	758	15	54	103	172	527	540	372	1439
				RRMFE3134-15	BOLD:AAG6647	Diptera	Bibionidae	Bibioninae	Bibioninae	4.67015	29.9392	134	154	238	526	35	69	49	153	263	205	225	693	4967	89	132	166	387	47	33	50	130	182	145	126	453	1220	198	199	270	667	59	61	68	188	355	222	242	819
				RRMFE3097-15	BOLD:AAG6654	Diptera	Bibionidae	Bibioninae	Bibio	7.42775	31.459	132	144	169	445	396	453	510	1359	95	120	110	325	3797	122	112	128	362	350	366	354	1070	63	108	79	250	609	243	257	232	732	738	785	704	2227	171	227	187	585
				RRSSA234-15	BOLD:AAG6743	Diptera	Sarcophagidae	Sarcophaginae	Sarcophaga subvicina	1.5125	33.5866	2958	3847	4484	11289	479	346	658	1483	264	279	403	946	3966	2051	2195	2706	6952	355	226	371	952	148	204	179	531	877	4978	5174	6850	17002	804	635	943	2382	413	483	512	1408
				RRMPG969-15	BOLD:AAG6744	Diptera	Sarcophagidae	Miltogramminae	Senotainia trilineata	0.25625	31.9149	21	29	61	111	475	425	687	1587	1563	1644	1838	5045	6640	15	22	36	73	388	306	400	1094	1115	1244	984	3343	2585	34	16	63	113	640	475	727	1842	1808	2038	1702	5548
				RRMFI4075-15	BOLD:AAG6745	Diptera	Calliphoridae	Calliphorinae	Pollenia pediculata	2.4908	32.6748	35	54	38	127	62	84	107	253	13	8	12	33	1755	24	25	22	71	63	61	66	190	12	5	4	21	111	34	42	14	90	84	77	96	257	12	9	2	23
				RRSSC4823-15	BOLD:AAG6756	Diptera	Sarcophagidae	Sarcophaginae	Boettcheria cimbicis	2.8529	33.4347	45	29	59	133	382	381	521	1284	224	94	209	527	3875	47	17	55	119	455	396	489	1340	167	123	160	450	1073	65	13	60	138	460	460	487	1407	210	120	186	516
				RRMFB1276-15	BOLD:AAG6757	Diptera	Muscidae	Muscinae	Eudasyphora	0.6221	32.0669	242	268	412	922	64	66	157	287	1859	1327	1841	5027	5915	159	210	271	640	71	42	102	215	1198	1113	1003	3314	1937	321	394	506	1221	111	80	195	386	2267	1794	1889	5950
				RRMFD018-15	BOLD:AAG6762	Diptera	Syrphidae	Eristalinae	Chalcosyrphus nemorum	3.14915	29.7872	3050	3229	4056	10335	2284	1877	2597	6758	1614	1670	1935	5219	7339	1780	1827	2279	5886	1521	1188	1326	4035	914	964	915	2793	2678	1349	1277	1731	4357	1283	928	1321	3532	845	882	927	2654
				RRSSC1936-15	BOLD:AAG7645	Hymenoptera	Ichneumonidae	Ichneumoninae	Vulgichneumon deceptor	0.32795	26.8997	54	90	62	206	131	99	140	370	3533	2804	3051	9388	6014	46	83	48	177	150	98	111	359	2644	2513	1967	7124	2472	103	146	89	338	304	160	243	707	6052	4890	4362	15304
				RRSSA277-15	BOLD:AAG7687	Hymenoptera	Ichneumonidae	Cryptinae	Agrothereutes abbreviatus	0.3109	27.5076	0	0	0	0	0	1	2	3	0	0	0	0	457	0	0	0	0	0	3	0	3	0	2	0	2	27	0	0	0	0	0	5	0	5	0	3	0	3
				RRSSC1919-15	BOLD:AAG7768	Hymenoptera	Ichneumonidae	Cryptinae	Aritranis director	0.3154	28.4195	40	11	62	113	43	26	45	114	183	129	176	488	4082	21	10	26	57	25	20	23	68	108	87	105	300	588	42	17	42	101	81	43	46	170	245	232	261	738
				RRMFE3144-15	BOLD:AAG7788	Hymenoptera	Tenthredinidae	Allantinae	Taxonus borealis	0.3062	28.2675	51	29	28	108	0	8	0	8	53	20	74	147	4022	28	17	22	67	1	8	2	11	45	19	53	117	602	47	24	17	88	2	6	0	8	50	16	71	137
				RRMPG967-15	BOLD:AAG7874	Hymenoptera	Crabronidae	Pemphredoninae	Pemphredon inornata	0.89375	24.6201	20	4	25	49	10	13	21	44	2	5	2	9	928	13	3	6	22	2	5	6	13	2	4	0	6	29	42	16	23	81	14	13	16	43	11	6	1	18
				RRMFE3036-15	BOLD:AAG8323	Hymenoptera	Ichneumonidae	Ophioninae	Ophion bilineatus	1.7366	27.8116	83	93	113	289	47	41	40	128	621	583	723	1927	3504	9	4	7	20	6	1	2	9	49	49	40	138	145	1	2	2	5	1	2	0	3	14	21	16	51
				RRSSC4778-15	BOLD:AAG8758	Hemiptera	Cicadellidae	Cicadellinae	Draeculacephala antica	1.13735	30.0912	117	91	116	324	12	15	49	76	141	93	185	419	4085	56	39	56	151	9	7	24	40	62	52	80	194	403	185	110	166	461	20	38	73	131	261	167	218	646
				RRMFD008-15	BOLD:AAG8827	Hemiptera	Aphrophoridae	Aphrophorinae	Lepyronia quadrangularis	1.07465	30.0912	752	845	1118	2715	81	102	102	285	2150	2076	2413	6639	4749	598	707	973	2278	100	97	105	302	1773	1875	1690	5338	2498	1070	1094	1431	3595	183	171	140	494	3039	3329	3119	9487
				RRMFI4040-15	BOLD:AAG8897	Hemiptera	Cydnidae	Sehirinae	Sehirus cinctus cinctus	1.1012	36.7781	67	67	98	232	10	17	44	71	353	308	418	1079	1748	81	57	133	271	20	23	30	73	315	368	322	1005	800	287	269	348	904	77	73	93	243	1069	1099	1027	3195
				RRMFD011-15	BOLD:AAG9897	Dermaptera	Forficulidae	Forficulinae	Forficula auricularia-A	8.50445	43.0091	1	0	1	2	2	0	0	2	1	0	0	1	73	2	1	3	6	4	1	5	10	1	0	1	2	10	4	0	1	5	13	2	5	20	6	4	1	11
				RRSSC4127-15	BOLD:AAH0112	Coleoptera	Chrysomelidae	Cassidinae	Microrhopala vittata	2.4048	29.9392	0	0	13	13	0	2	0	2	0	0	1	1	202	2	0	16	18	0	1	0	1	0	0	0	0	9	0	0	12	12	0	1	1	2	3	0	0	3
				RRMFG2308-15	BOLD:AAH0127	Coleoptera	Pyrochroidae	Pedilinae	Pedilus	2.17265	31.6109	87	351	175	613	272	304	500	1076	276	192	253	721	4063	62	212	133	407	239	266	305	810	163	147	127	437	755	129	431	274	834	467	454	562	1483	357	260	274	891
				RRSSC4840-15	BOLD:AAH0152	Coleoptera	Cantharidae	Cantharinae	Cantharis rufa	8.8783	34.1945	273	370	490	1133	888	821	1294	3003	932	833	947	2712	4140	260	312	394	966	839	765	1019	2623	778	753	597	2128	1484	651	746	1054	2451	2157	1846	2635	6638	2029	2007	1705	5741
				RRSSC6279-15	BOLD:AAH0212	Coleoptera	Carabidae	Harpalinae	Lebia fuscata	0.97755	32.3708	115	67	167	349	673	601	982	2256	1324	1250	1585	4159	5713	91	57	141	289	696	475	662	1833	1054	1174	1000	3228	2237	168	77	205	450	1167	801	1238	3206	1965	1888	1956	5809
				RRMPG961-15	BOLD:AAH0318	Coleoptera	Cantharidae	Cantharinae	Podabrus intrusus	1.89255	32.6748	540	651	902	2093	98	100	114	312	309	337	440	1086	4366	445	597	752	1794	81	126	94	301	257	337	395	989	1665	710	994	1083	2787	156	156	155	467	511	542	651	1704
				RRSSA2341-15	BOLD:AAH0357	Coleoptera	Carabidae	Harpalinae	Chlaenius	4.7724	31.307	385	424	467	1276	360	315	638	1313	234	187	114	535	4727	321	292	321	934	331	220	394	945	145	120	65	330	952	544	450	482	1476	471	419	607	1497	243	172	115	530
				RRMFG2300-15	BOLD:AAH0466	Coleoptera	Elateridae	Dendrometrinae	Denticollis denticornis	2.00147	34.6505	694	901	825	2420	80	86	146	312	188	163	239	590	3560	451	483	499	1433	37	45	79	161	114	109	135	358	607	1239	1289	1260	3788	121	129	186	436	310	276	357	943
				RRSSC4125-15	BOLD:AAH0915	Coleoptera	Cantharidae	Cantharinae	Atalantycha bilineata	0.67425	31.459	1249	1470	1855	4574	279	184	255	718	401	329	509	1239	4497	482	453	614	1549	96	74	68	238	125	122	122	369	576	1975	1878	2482	6335	453	365	316	1134	618	465	623	1706
				RRMFG2766-15	BOLD:AAH1652	Hymenoptera	Ichneumonidae	Campopleginae	Dusona minor	0.9151	24.772	15	9	17	41	24	24	45	93	79	132	74	285	4519	6	4	9	19	11	13	22	46	42	83	34	159	554	16	9	21	46	22	22	43	87	101	160	85	346
				RRMFG2694-15	BOLD:AAH1693	Hymenoptera	Ichneumonidae	Cryptinae	Cryptus albitarsis	4.18005	27.4	8	0	9	17	9	9	21	39	57	52	70	179	2746	9	2	8	19	7	9	10	26	52	48	31	131	403	5	1	10	16	20	22	27	69	90	77	61	228
				RRSSC1944-15	BOLD:AAH2187	Hymenoptera	Ichneumonidae	Tryphoninae	Acrotomus succinctus	0.6449	29.6353	381	433	512	1326	120	34	93	247	63	118	84	265	3975	246	190	231	667	97	13	45	155	34	82	26	142	505	428	329	498	1255	155	47	71	273	61	157	77	295
				RRMFI4062-15	BOLD:AAH2302	Diptera	Asilidae	Laphriinae	Laphria	18.8209	35.5623	2774	2925	4172	9871	738	831	1142	2711	1171	944	1186	3301	3981	1443	1312	1899	4654	422	467	451	1340	532	472	401	1405	1286	3632	3268	4630	11530	1106	1166	1153	3425	1418	1137	1049	3604
				RRSSA2290-15	BOLD:AAH2376	Coleoptera	Elateridae	Elaterinae	Ampedus nigricollis	6.2141	38.1459	811	1020	1206	3037	93	112	131	336	43	6	11	60	1006	621	563	855	2039	66	104	118	288	25	7	4	36	54	1561	1551	2104	5216	156	204	201	561	57	24	19	100
				RRMFG2298-15	BOLD:AAH2378	Coleoptera	Elateridae	Elaterinae	Melanotus castanipes	4.84655	39.9696	259	223	378	860	21	14	25	60	12	20	30	62	992	419	358	548	1325	58	21	40	119	28	33	26	87	171	696	524	1044	2264	136	51	58	245	46	59	58	163
				RRMPC926-15	BOLD:AAH3037	Diptera	Calliphoridae	Chrysomyinae	Protocalliphora	6.63515	33.1307	613	752	780	2145	170	165	171	506	20738	16581	17627	54946	6214	584	590	661	1835	153	146	131	430	13997	12606	9839	36442	3279	833	907	953	2693	213	217	194	624	21853	17619	15227	54699
				RRMPE002-15	BOLD:AAH3305	Coleoptera	Coccinellidae	Coccinellinae	Hippodamia glacialis	1.6005	31.7629	0	1	0	1	4	0	0	4	0	0	0	0	0	0	1	0	1	2	0	0	2	0	0	0	0	0	0	2	0	2	9	0	0	9	0	0	0	0
				RRSSA3893-15	BOLD:AAH3314	Coleoptera	Coccinellidae	Coccinellinae	Myzia	3.53085	30.8511	96	94	68	258	204	133	177	514	10	5	7	22	1370	58	57	57	172	163	91	84	338	8	7	7	22	84	125	98	73	296	249	181	167	597	9	12	5	26
				RRGCO750-15	BOLD:AAH5561	Lepidoptera	Gelechiidae	Gelechiinae	Isophrictis actinopa	0.6495	31.003	28	120	63	211	199	151	188	538	71	39	54	164	2037	51	146	66	263	245	181	204	630	116	64	70	250	249	56	137	85	278	269	226	180	675	130	70	89	289
				RRSSA3968-15	BOLD:AAH6661	Coleoptera	Lampyridae	Lampyrinae	Pyractomena	4.41515	32.9787	3442	4075	4568	12085	6072	6356	7821	20249	1494	1290	1666	4450	4902	1813	1984	2544	6341	4171	3555	3803	11529	854	788	837	2479	1471	4236	3894	4992	13122	8003	6851	7397	22251	1711	1719	1706	5136
				RRSSA4311-15	BOLD:AAH6798	Coleoptera	Scarabaeidae	Melolonthinae	Serica	8.1736	35.7143	7	2	3	12	25	18	24	67	3	5	0	8	375	7	5	3	15	32	15	15	62	1	0	0	1	18	11	0	11	22	43	15	39	97	7	1	1	9
				RRSSC6599-15	BOLD:AAH6827	Coleoptera	Scarabaeidae	Scarabaeinae	Onthophagus	1.6886	33.2827	6	7	8	21	65	43	39	147	71	93	156	320	3032	2	8	3	13	36	29	36	101	54	84	88	226	675	4	7	15	26	78	36	32	146	88	106	128	322
				RRGCO774-15	BOLD:AAH7074	Trichoptera	Limnephilidae	Limnephilinae	Pycnopsyche scabripennis	4.6969	36.4742	73	82	101	256	5	12	17	34	5	0	2	7	440	124	125	195	444	17	14	19	50	10	5	6	21	48	324	394	525	1243	40	51	69	160	23	12	18	53
				RRMFE2534-15	BOLD:AAH7139	Diptera	Sarcophagidae	Sarcophaginae	Boettcheria bisetosa	1.52015	35.4103	628	603	796	2027	122	119	124	365	331	303	429	1063	2797	467	454	646	1567	122	106	112	340	243	282	323	848	1099	654	626	863	2143	153	176	144	473	348	391	445	1184
				RRSSC1967-15	BOLD:AAH7158	Diptera	Sarcophagidae	Sarcophaginae	Ravinia stimulans	2.13455	32.5228	856	1002	1300	3158	2128	1883	2785	6796	3438	3120	3666	10224	7948	559	569	681	1809	1475	1168	1561	4204	1885	2048	1621	5554	2833	761	713	985	2459	1887	1457	2042	5386	2951	2749	2321	8021
				RRSSC7787-15	BOLD:AAI1582	Diptera	Syrphidae	Microdontinae	Microdon tristis	11.3441	31.459	300	223	439	962	98	88	114	300	36	54	40	130	2560	156	113	219	488	66	51	54	171	28	28	22	78	131	335	237	462	1034	119	102	137	358	32	85	45	162
				RRSSC6588-15	BOLD:AAI2024	Coleoptera	Carabidae	Harpalinae	Harpalus	4.45945	30.5471	36	48	27	111	130	81	105	316	236	262	330	828	5294	32	33	43	108	101	52	72	225	133	240	166	539	988	54	40	42	136	123	103	118	344	167	329	313	809
				RRGCO757-15	BOLD:AAI2947	Lepidoptera	Gracillariidae	Lithocolletinae	Phyllonorycter	0.0057	29.6353	97	102	85	284	17	5	7	29	9	19	8	36	801	59	61	56	176	16	5	2	23	11	13	2	26	13	68	46	52	166	23	4	7	34	11	21	2	34
				RRMFI4070-15	BOLD:AAI5446	Diptera	Muscidae	Mydaeinae	Graphomya americana	3.5204	32.8267	5814	5640	8576	20030	870	799	1348	3017	3901	3489	4327	11717	5728	4375	3895	5566	13836	704	659	832	2195	2468	2494	2114	7076	2981	9184	7706	10689	27579	1429	1332	1820	4581	5291	4818	4756	14865
				RRMFI4208-15	BOLD:AAI6290	Hymenoptera	Vespidae	Eumeninae	Parancistrocerus cf. pedestris	3.18815	28.1155	401	319	462	1182	102	69	179	350	399	324	485	1208	4762	196	146	253	595	42	43	64	149	196	170	197	563	1096	792	626	919	2337	209	188	331	728	871	711	875	2457
				RRSSA267-15	BOLD:AAI6808	Hymenoptera	Tenthredinidae	Nematinae	Hemichroa militaris	1.1796	27.9635	10	25	31	66	43	53	51	147	70	54	77	201	2995	12	23	13	48	51	52	58	161	36	45	62	143	590	29	22	35	86	72	84	73	229	52	65	102	219
				RRMFI4226-15	BOLD:AAI7042	Coleoptera	Cerambycidae	Lepturinae	Gaurotes cyanipennis	4.12745	33.8906	125	127	167	419	689	625	1077	2391	18	4	14	36	1205	118	100	160	378	791	553	799	2143	10	10	13	33	133	206	162	288	656	1419	1030	1466	3915	20	14	25	59
				RRSSC1824-15	BOLD:AAI7911	Diptera	Sciomyzidae		Atrichomelina pubera	0.66915	31.155	537	373	642	1552	84	20	36	140	123	158	144	425	3925	456	249	474	1179	58	29	31	118	98	142	94	334	614	514	271	598	1383	83	21	34	138	133	182	132	447
				RRMFE3344-15	BOLD:AAJ2208	Diptera	Limoniidae	Limoniinae	Limonia immatura	2.33425	32.6748	1640	2079	2233	5952	485	437	555	1477	552	358	525	1435	4991	1242	1552	1645	4439	358	420	328	1106	419	290	339	1048	1427	2042	2235	2346	6623	592	600	524	1716	649	436	541	1626
				RRMFD549-15	BOLD:AAJ6986	Hymenoptera	Ichneumonidae	Acaenitinae	Coleocentrus	6.49385	24.772	1017	1153	1499	3669	134	84	109	327	726	734	719	2179	6285	895	851	1078	2824	139	79	75	293	523	607	439	1569	1980	507	362	798	1667	101	39	48	188	355	395	351	1101
				RRMFB1097-15	BOLD:AAJ9649	Diptera	Xylophagidae	Xylophaginae	Xylophagus lugens	7.7859	31.9149	604	702	821	2127	575	410	666	1651	1722	1510	1716	4948	4911	474	553	657	1684	527	309	511	1347	1293	1262	1123	3678	2763	1083	1079	1249	3411	1063	710	912	2685	2701	2490	2371	7562
				RRMFG2299-15	BOLD:AAK7242	Coleoptera	Melandryidae	Melandryinae	Melandrya striata	11.059	30.6991	1414	1487	1962	4863	316	284	440	1040	1307	1051	1641	3999	3321	2115	1979	2532	6626	565	411	526	1502	1554	1502	1694	4750	2142	4191	3859	5198	13248	1131	939	1067	3137	3671	3112	3538	10321
				RRMFC2001-15	BOLD:AAK7440	Coleoptera	Synchroidae		Mallodrya subaenea	2.32675	31.7629	132	239	178	549	2	0	6	8	116	122	126	364	3325	62	159	86	307	2	3	7	12	88	84	88	260	306	130	298	118	546	4	4	8	16	200	120	169	489
				RRMFI4018-15	BOLD:AAK8834	Diptera	Limoniidae	Limoniinae	Metalimnobia triocellata	0.58975	32.6748	177	268	325	770	1171	1069	1597	3837	2402	2605	2908	7915	5430	170	206	269	645	1011	970	1112	3093	1726	2237	1785	5748	2458	234	299	353	886	1348	1245	1503	4096	2653	2788	2580	8021
				RRMFE3056-15	BOLD:AAL0380	Hymenoptera	Ichneumonidae	Poemeniinae	Podoschistus vittifrons	2.33985	26.5957	42	28	4	74	138	91	195	424	281	232	391	904	6449	6	5	2	13	35	16	28	79	45	66	48	159	412	21	14	1	36	97	59	111	267	193	124	175	492
				RRSSA2346-15	BOLD:AAL4632	Coleoptera	Lucanidae	Lucaninae	Platycerus depressus	2.37645	33.5866	145	117	111	373	30	26	94	150	34	26	84	144	1822	81	81	88	250	28	17	52	97	9	16	51	76	172	191	153	135	479	38	48	115	201	35	33	113	181
				RRMFI4186-15	BOLD:AAM4213	Hymenoptera	Braconidae	Braconinae	Atanycolus ulmicola	1.9838	24.3161	222	285	393	900	148	139	240	527	725	669	760	2154	6860	199	183	309	691	138	103	170	411	594	513	433	1540	1960	429	418	661	1508	263	265	384	912	1288	1005	1050	3343
				RRSSC4120-15	BOLD:AAM7524	Hymenoptera	Tenthredinidae	Nematinae	Nematus incompletus	0.3781	29.6353	68	31	68	167	59	41	45	145	28	23	30	81	2108	60	36	63	159	67	41	40	148	21	30	18	69	232	106	53	91	250	89	51	65	205	29	31	35	95
				RRSSC4121-15	BOLD:AAN8130	Hymenoptera	Tenthredinidae	Nematinae	Pachynematus extensicornis	1.0585	27.9635	32	14	37	83	20	6	24	50	65	58	66	189	2560	4	13	28	45	12	5	19	36	39	34	35	108	247	31	17	54	102	28	8	19	55	69	48	69	186
				RRMFE2524-15	BOLD:AAN8263	Hemiptera	Membracidae	Smiliinae	Cyrtolobus	0.477	31.6109	55	83	107	245	121	108	130	359	191	118	216	525	3487	27	46	70	143	84	72	80	236	94	76	113	283	585	70	107	144	321	226	170	172	568	254	153	321	728
				RRSSA4461-15	BOLD:AAN8383	Hemiptera	Membracidae	Smiliinae	Cyrtolobus	1.06465	31.155	608	967	790	2365	835	734	932	2501	624	408	588	1620	5234	417	522	418	1357	463	405	492	1360	306	271	232	809	1180	592	763	796	2151	833	676	808	2317	601	476	464	1541
				RRMFG2779-15	BOLD:AAN8578	Diptera	Anthomyiidae	Anthomyiinae	Hylemyza partita	1.6639	29.1793	1253	1363	1651	4267	278	326	510	1114	3245	2486	4103	9834	7446	990	803	970	2763	207	221	312	740	1752	1663	1795	5210	2786	1488	1261	1685	4434	369	392	486	1247	3049	2678	3350	9077
				RRMFG2655-15	BOLD:AAO0522	Coleoptera	Chrysomelidae	Cassidinae	Cassida rubiginosa	1.1759	34.8024	92	68	98	258	16	12	0	28	26	58	39	123	1587	62	55	41	158	8	13	2	23	20	47	40	107	219	95	58	50	203	17	10	6	33	44	63	64	171
				RRSSA3894-15	BOLD:AAO0995	Coleoptera	Elateridae	Dendrometrinae	Athous haemorrhoidalis	2.61635	39.2097	32	12	4	48	2	0	9	11	2	2	1	5	310	32	12	8	52	0	2	5	7	0	2	1	3	16	22	13	4	39	1	0	9	10	1	0	1	2
				RRMFC2075-15	BOLD:AAO2094	Hymenoptera	Ichneumonidae	Pimplinae	Iseropus stercorator	2.6288	27.0517	50	69	85	204	168	146	175	489	174	183	268	625	4602	57	50	82	189	171	110	95	376	163	165	134	462	924	100	82	113	295	220	173	195	588	267	235	250	752
				RRSSC7829-15	BOLD:AAO3939	Diptera	Limoniidae	Limoniinae	Dicranomyia	0.11615	34.4985	42	18	44	104	3	3	16	22	12	5	7	24	454	57	38	79	174	5	14	26	45	8	4	8	20	55	107	91	171	369	26	33	55	114	28	17	28	73
				RRGCO733-15	BOLD:AAO3983	Trichoptera	Glossosomatidae	Protoptilinae	Protoptila	0.0278	32.8267	6	0	0	6	31	43	27	101	44	27	76	147	1922	6	0	0	6	27	37	14	78	31	21	44	96	82	8	0	0	8	35	80	32	147	51	62	75	188
				RRSSC1835-15	BOLD:AAP2967	Diptera	Anthomyiidae	Anthomyiinae	Hylemya	2.60615	30.6991	266	370	396	1032	507	357	732	1596	1142	1081	1001	3224	6200	188	248	254	690	354	278	399	1031	648	701	525	1874	2401	153	226	206	585	388	254	394	1036	671	723	622	2016
				RRMPG971-15	BOLD:AAP2970	Diptera	Anthomyiidae	Anthomyiinae	Anthomyia pluvialis	0.8976	32.3708	653	1054	960	2667	1448	1042	1741	4231	539	329	645	1513	5658	591	774	753	2118	1205	805	1112	3122	364	266	348	978	1862	736	865	1011	2612	1533	951	1550	4034	547	393	547	1487
				RRMFB1069-15	BOLD:AAP3780	Diptera	Tachinidae	Dexiinae	Cyrtophleba	0.9056	28.8754	610	684	793	2087	3865	4390	5722	13977	3533	3163	3594	10290	7822	297	306	360	963	2013	1892	2300	6205	1467	1431	1208	4106	2002	983	867	1065	2915	5775	5831	6679	18285	4803	4357	3999	13159
				RRMFC2036-15	BOLD:AAP4830	Diptera	Tachinidae	Exoristinae	Phorocera slossonae	5.35625	29.3313	2043	2455	3284	7782	6393	5003	8066	19462	20799	19815	21153	61767	8179	1117	1212	1609	3938	3221	2473	3382	9076	8465	8935	6854	24254	2836	2553	2397	3480	8430	7567	5397	7966	20930	20150	19649	16773	56573
absent	absent			RRMFE3119-15	BOLD:AAP6354	Diptera	Empididae	Empidinae	Rhamphomyia	N/A	33.7386	0	0	0	0	0	0	0	0	115	137	221	473	3483	0	0	0	0	0	0	0	0	110	122	155	387	854	0	0	0	0	0	0	0	0	199	226	331	756
				RRMFD013-15	BOLD:AAP7637	Diptera	Xylophagidae	Xylophaginae	Xylophagus reflectens	1.27815	32.6748	238	399	375	1012	737	621	999	2357	4148	3624	5073	12845	5849	180	236	231	647	388	385	492	1265	2168	2194	2003	6365	2101	339	408	395	1142	875	726	968	2569	4314	3982	4208	12504
				RRSSC5038-15	BOLD:AAP7640	Diptera	Stratiomyidae	Beridinae	Actina viridis	0.55985	33.1307	344	225	391	960	45	19	48	112	186	108	125	419	3159	321	209	322	852	57	33	47	137	135	111	101	347	655	427	259	457	1143	58	32	51	141	211	140	127	478
				RRSSA2295-15	BOLD:AAP8585	Coleoptera	Nitidulidae	Cryptarchinae	Glischrochilus sanguinolentus	0.5242	34.9544	22	34	57	113	27	19	27	73	49	32	35	116	1549	30	38	75	143	63	31	28	122	48	60	35	143	368	81	78	115	274	63	42	55	160	108	69	80	257
				RRMFG3282-15	BOLD:AAP8630	Diptera	Tipulidae	Tipulinae	Ctenophora dorsalis	2.6617	32.0669	1321	1518	1928	4767	2158	1856	2954	6968	1578	1196	1571	4345	4956	129	134	176	439	195	160	210	565	89	116	112	317	261	2184	2079	2670	6933	3517	2889	3612	10018	2120	1958	1923	6001
				RRMFG2647-15	BOLD:AAP8649	Diptera	Tachinidae	Dexiinae	Athrycia cinerea	1.6215	30.5471	214	312	219	745	993	894	1126	3013	984	821	985	2790	5684	157	227	206	590	876	753	842	2471	639	642	588	1869	1872	165	227	210	602	890	858	871	2619	816	735	770	2321
				RRMFB1224-15	BOLD:AAP8654	Diptera	Tachinidae	Exoristinae	Tachinomyia panaetius	3.4394	30.3951	728	1189	1685	3602	396	330	305	1031	6762	5913	7768	20443	7067	631	854	1098	2583	308	222	155	685	4118	4090	3641	11849	3001	863	1203	1601	3667	415	339	278	1032	6383	5798	6001	18182
				RRSSC6594-15	BOLD:AAP8666	Coleoptera	Carabidae	Harpalinae	Ophonus puncticeps	0.6427	29.9392	643	824	914	2381	144	160	175	479	109	148	178	435	4450	351	421	422	1194	76	100	80	256	38	77	63	178	379	594	762	764	2120	140	143	154	437	81	118	130	329
				RRMFC1694-15	BOLD:AAP8757	Diptera	Syrphidae	Eristalinae	Brachypalpus oarus	21.2873	29.7872	1389	1347	1847	4583	748	566	926	2240	1084	979	1191	3254	6805	810	749	1079	2638	507	326	446	1279	578	584	535	1697	2041	1279	1029	1580	3888	761	502	688	1951	939	892	932	2763
				RRSSC1966-15	BOLD:AAP8833	Diptera	Anthomyiidae	Anthomyiinae	Eustalomyia festiva	1.7262	29.9392	1271	1692	1674	4637	847	654	1181	2682	3776	3110	3744	10630	6937	945	1138	1170	3253	736	526	710	1972	2195	2319	2151	6665	3611	1436	1595	1758	4789	1017	775	1085	2877	3703	3390	3618	10711
				RRMPG974-15	BOLD:AAP8989	Diptera	Micropezidae		Compsobata univitta	0.85195	35.4103	342	573	608	1523	1789	1389	2302	5480	3979	3001	3720	10700	4095	419	549	593	1561	1783	1602	1895	5280	3413	3001	2466	8880	2350	544	675	740	1959	2388	1968	2331	6687	4735	3971	3436	12142
				RRSSC7819-15	BOLD:AAU6544	Diptera	Limoniidae	Chioneinae	Ormosia affinis	3.00885	37.0821	476	567	563	1606	333	286	422	1041	287	145	280	712	2678	531	562	594	1687	393	381	332	1106	236	169	186	591	642	752	819	835	2406	637	516	606	1759	454	235	346	1035
				RRSSA2264-15	BOLD:AAU6910	Coleoptera	Cleridae	Tillinae	Cymatodera bicolor	0.7917	33.4347	147	118	174	439	136	91	140	367	700	527	596	1823	4539	159	120	157	436	167	101	91	359	636	566	446	1648	2054	281	199	304	784	310	201	215	726	1229	892	908	3029
				RRSSA2286-15	BOLD:AAU6911	Coleoptera	Melandryidae	Melandryinae	Emmesa connectens	1.19035	31.155	352	422	407	1181	512	470	825	1807	318	237	261	816	4307	260	270	282	812	417	326	551	1294	190	152	115	457	1248	586	636	611	1833	1017	770	1144	2931	503	313	325	1141
				RRSSA2285-15	BOLD:AAU6970	Coleoptera	Cleridae	Clerinae	Enoclerus nigripes rufiventris	0.56295	31.6109	553	650	650	1853	28	36	68	132	40	31	41	112	2282	488	488	542	1518	24	36	53	113	56	28	30	114	345	740	894	812	2446	47	65	85	197	67	39	23	129
				RRMFC1998-15	BOLD:AAU7141	Coleoptera	Elateridae	Elaterinae	Ampedus linteus	1.80885	40.1216	1194	1717	1760	4671	21	13	40	74	10	10	18	38	1888	1011	1153	1236	3400	23	8	30	61	7	20	15	42	203	1270	1361	1743	4374	30	15	38	83	11	20	17	48
				RRMFI4225-15	BOLD:AAU7277	Coleoptera	Mordellidae	Mordellinae	Tomoxia lineella	3.91465	42.0973	84	73	129	286	6	1	4	11	0	2	1	3	238	247	244	342	833	20	14	13	47	7	0	1	8	58	623	492	826	1941	42	44	23	109	16	3	11	30
				RRMFE3052-15	BOLD:AAU8228	Hymenoptera	Ichneumonidae	Cryptinae	Pleolophus basizonus	0.41425	27.8116	141	293	311	745	102	130	128	360	62	84	50	196	4138	161	204	252	617	90	98	84	272	54	81	35	170	762	290	365	398	1053	165	189	141	495	107	122	72	301
				RRBPA101-15	BOLD:AAU8495	Hymenoptera	Ichneumonidae	Cryptinae	Bathythrix decipiens	0.1842	26.4438	101	104	111	316	23	24	12	59	25	12	1	38	1522	65	60	62	187	8	17	6	31	20	9	2	31	99	171	169	133	473	26	37	26	89	49	34	8	91
				RRMFG2736-15	BOLD:AAU8702	Hymenoptera	Tenthredinidae	Allantinae	Taxonus terminalis	4.7576	27.9635	16	50	110	176	12	22	16	50	195	123	190	508	3956	14	39	74	127	18	26	15	59	152	106	130	388	1043	8	44	108	160	23	36	14	73	196	130	166	492
				RRMFI4021-15	BOLD:AAV0162	Hemiptera	Cicadellidae	Deltocephalinae	Eutettix variabilis	1.4822	33.5866	29	67	48	144	68	42	71	181	157	120	126	403	2421	27	50	31	108	74	70	68	212	114	127	99	340	630	80	131	115	326	228	153	178	559	357	402	322	1081
				RRMFE3088-15	BOLD:AAV0836	Diptera	Syrphidae	Eristalinae	Myolepta nigra	2.4046	35.4103	330	499	476	1305	26	16	42	84	210	185	239	634	2758	431	625	615	1671	50	36	30	116	203	290	265	758	1428	822	1466	1335	3623	102	81	89	272	502	548	590	1640
				RRSSC1986-15	BOLD:AAV3887	Diptera	Dolichopodidae	Dolichopodinae	Dolichopus comatus	0.11795	36.7781	275	195	359	829	50	34	56	140	196	144	251	591	3224	331	162	395	888	60	36	39	135	223	141	189	553	933	443	240	440	1123	81	42	59	182	285	187	236	708
				RRSSC2088-15	BOLD:AAW3517	Orthoptera	Tettigoniidae	Tettigoniinae	Metrioptera roeseli	1.49285	36.7781	6	0	5	11	35	10	22	67	5	9	4	18	543	13	0	2	15	21	6	16	43	7	8	1	16	57	10	2	7	19	47	13	34	94	11	13	3	27
				RRSSC6587-15	BOLD:AAX9544	Coleoptera	Carabidae	Harpalinae	Diplocheila obtusa	12.5755	31.307	311	479	439	1229	8423	8470	10679	27572	11090	9917	11692	32699	5982	331	399	379	1109	8588	7769	8278	24635	8820	8955	8240	26015	4183	456	513	423	1392	10897	9832	10667	31396	11941	11466	11133	34540
				RRSSA2338-15	BOLD:AAY4533	Coleoptera	Carabidae	Harpalinae	Platynus hypolithos	6.36745	31.9149	1399	1572	2342	5313	1243	1059	1781	4083	242	206	267	715	4918	841	843	1184	2868	798	616	889	2303	132	129	119	380	900	1610	1742	2228	5580	1727	1410	1819	4956	252	248	291	791
				RRSSC6606-15	BOLD:AAY6650	Orthoptera	Tetrigidae	Tetriginae	Tetrix	2.3574	34.9544	54	57	62	173	181	126	219	526	66	45	91	202	1989	77	63	73	213	255	272	271	798	96	92	104	292	662	170	170	150	490	549	542	511	1602	214	132	241	587
				RRSSA3927-15	BOLD:AAZ0152	Hymenoptera	Braconidae	Braconinae	Digonogastra	0.65025	25.8359	88	90	217	395	114	102	141	357	10	21	14	45	1470	72	48	122	242	74	58	58	190	5	19	6	30	123	122	72	271	465	179	91	150	420	11	39	24	74
				RRSSC6593-15	BOLD:AAZ0388	Coleoptera	Staphylinidae	Staphylininae	Quedius curtipennis	3.8867	33.1307	53	53	58	164	27	31	42	100	430	340	353	1123	3502	20	38	33	91	17	16	24	57	212	212	174	598	710	46	69	44	159	48	51	43	142	407	420	357	1184
				RRMPG954-15	BOLD:AAZ4669	Diptera	Tachinidae	Exoristinae	Oswaldia assimilis	0.61755	30.6991	0	0	0	0	0	0	1	1	2330	1678	2133	6141	5450	0	0	0	0	0	0	0	0	960	901	720	2581	1447	4	4	3	11	0	4	1	5	3028	2370	2444	7842
				RRSSC7818-15	BOLD:ABA5202	Diptera	Limoniidae	Limnophilinae	Pseudolimnophila luteipennis	1.3409	32.9787	173	173	235	581	25	30	16	71	169	88	214	471	3435	218	188	254	660	13	55	17	85	117	150	162	429	535	439	327	416	1182	57	99	45	201	322	268	341	931
				RRMFG2666-15	BOLD:ABA5978	Hymenoptera	Ichneumonidae	Anomaloninae	Erigorgus xanthopsis	3.62095	27.0517	1	3	5	9	77	85	82	244	244	234	361	839	5136	0	3	2	5	48	61	69	178	131	154	211	496	731	1	0	4	5	50	48	55	153	144	153	200	497
				RRMFI4181-15	BOLD:ABA8026	Hymenoptera	Ichneumonidae	Campopleginae	Casinaria lamina	1.55555	23.5562	150	100	193	443	30	31	94	155	1280	1329	1359	3968	7097	17	3	21	41	2	3	6	11	79	84	85	248	203	113	77	165	355	40	24	61	125	1042	1180	1169	3391
				RRMFG2651-15	BOLD:ABA8856	Diptera	Tipulidae	Tipulinae	Ctenophora dorsalis	3.6653	32.9787	666	973	1185	2824	1287	779	1293	3359	4058	3773	4208	12039	6198	495	495	705	1695	857	485	700	2042	2205	2232	1810	6247	2330	845	906	1272	3023	1365	835	1247	3447	4405	3992	3568	11965
				RRGCO075-15	BOLD:ABA8907	Coleoptera	Chrysomelidae	Criocerinae	Crioceris asparagi	1.15425	35.1064	1539	1674	2020	5233	1503	1522	2207	5232	12437	10773	15265	38475	5624	1531	1477	1660	4668	1572	1351	1776	4699	9451	9306	8523	27280	2027	2935	2619	3207	8761	2825	2542	3430	8797	19783	17626	17937	55346
				RRMPE019-15	BOLD:ABU8852	Hymenoptera	Tenthredinidae	Tenthredininae	Macrophya flavolineata	2.9508	28.4195	396	413	307	1116	438	379	476	1293	1115	829	965	2909	6904	146	253	116	515	255	262	246	763	523	468	530	1521	1681	142	216	103	461	274	242	247	763	533	520	562	1615
				RRMFE3090-15	BOLD:ABV0388	Diptera	Bombyliidae	Bombyliinae	Bombylius major	4.57725	36.1702	78	90	146	314	163	135	166	464	64	59	62	185	2226	90	98	155	343	230	162	179	571	66	69	55	190	422	201	166	314	681	415	264	368	1047	130	110	126	366
absent	absent			RRMFE3118-15	BOLD:ABV1240	Diptera	Dolichopodidae	Diaphorinae	Argyra robusta	N/A	33.8906	0	0	0	0	0	0	0	0	78	35	94	207	2356	0	0	0	0	0	0	0	0	83	52	63	198	436	0	0	0	0	0	0	0	0	200	116	145	461
				RRMFI4230-15	BOLD:ABV1243	Diptera	Sarcophagidae		Brachicoma	1.0905	31.7629	154	284	299	737	120	79	192	391	191	207	71	469	4001	114	192	197	503	73	58	107	238	111	171	41	323	656	261	350	465	1076	191	89	226	506	255	341	73	669
				RRMFE2527-15	BOLD:ABV1657	Diptera	Tachinidae	Exoristinae	Parasetigena silvestris	0.8564	28.8754	3826	4798	5260	13884	3578	2486	4046	10110	43013	34401	43613	121027	7456	1999	2134	2448	6581	1637	1227	1467	4331	16170	15002	13201	44373	2443	5286	5236	5894	16416	4559	2995	4113	11667	43977	36077	36883	116937
				RRMFG2303-15	BOLD:ABX5183	Coleoptera	Cantharidae	Cantharinae	Podabrus rugosulus	1.467	32.8267	7	6	28	41	2	1	1	4	0	5	4	9	961	7	8	35	50	3	1	1	5	0	1	3	4	63	6	16	42	64	6	0	4	10	0	12	6	18
				RRMFI4078-15	BOLD:ABX5395	Diptera	Syrphidae	Eristalinae	Sericomyia chrysotoxoides	8.68963	29.4833	4943	5498	6464	16905	831	759	1152	2742	1027	777	1039	2843	5204	3507	3721	4482	11710	757	589	723	2069	734	626	552	1912	2073	3335	3055	4027	10417	716	534	810	2060	828	658	688	2174
				RRSSA270-15	BOLD:ABX5569	Hymenoptera	Tenthredinidae	Nematinae	Cladius	0.3901	29.3313	160	231	183	574	420	419	550	1389	346	247	308	901	5301	120	160	131	411	354	299	312	965	252	200	152	604	1493	247	301	213	761	636	570	664	1870	451	313	275	1039
				RRSSC7193-15	BOLD:ABX6186	Diptera	Tipulidae	Tipulinae	Nephrotoma ferruginea	5.9216	33.1307	1336	2013	2140	5489	4086	3549	5097	12732	53	18	42	113	1789	1495	1898	2021	5414	4598	3668	4228	12494	40	24	31	95	143	1379	1765	1898	5042	4385	3701	4104	12190	57	22	36	115
				RRMFE2528-15	BOLD:ABX8463	Diptera	Tachinidae	Tachininae	Panzeria arcuata	1.5398	29.1793	1264	1495	2125	4884	2486	2099	2759	7344	1372	1114	1413	3899	7243	969	864	1440	3273	1840	1366	1708	4914	866	794	739	2399	2467	1392	1286	2005	4683	2678	2130	2542	7350	1323	1033	1114	3470
				RRSSC4776-15	BOLD:ABX9947	Hemiptera	Cicadellidae	Coelidiinae	Neocoelidia tumidifrons	0.5418	29.6353	33	31	27	91	40	26	19	85	33	59	25	117	2227	26	19	19	64	45	22	16	83	20	44	31	95	164	62	37	50	149	79	50	36	165	44	115	62	221
				RRMFA204-15	BOLD:ABY7153	Diptera	Calliphoridae	Calliphorinae	Calliphora livida	2.90665	31.6109	200	225	308	733	366	276	487	1129	10657	7328	9785	27770	6592	168	175	226	569	332	257	320	909	6752	5337	4962	17051	3082	327	341	396	1064	589	540	650	1779	13314	9693	9899	32906
				RRMFD055-15	BOLD:ABY8575	Diptera	Tachinidae	Exoristinae	Tachinomyia	2.03965	29.1793	1800	1817	2390	6007	3676	3689	5140	12505	3096	2793	3502	9391	6657	1372	1282	1767	4421	2928	2804	3297	9029	1877	2005	1921	5803	3669	2023	1787	2304	6113	4142	3927	4520	12589	2842	2666	3020	8528
				RRSSC7841-15	BOLD:ABY8689	Diptera	Limoniidae	Limoniinae	Rhipidia lecontei	0.9238	32.2188	79	56	165	300	71	111	74	256	0	21	0	21	363	84	54	163	301	78	87	71	236	0	20	0	20	4	83	57	161	301	84	126	68	278	0	17	0	17
				RRGCO706-15	BOLD:ABY9718	Lepidoptera	Coleophoridae	Coleophorinae	Coleophora cornella	0.404	28.7234	55	68	103	226	106	80	116	302	912	749	1061	2722	5096	45	38	22	105	93	53	69	215	470	550	631	1651	317	147	98	148	393	164	103	131	398	1292	1070	1191	3553
				RRMFB1218-15	BOLD:ABZ2493	Diptera	Tachinidae	Tachininae	Epalpus signifer	3.4842	30.6991	3011	2930	3648	9589	1170	904	1325	3399	4479	3618	4780	12877	7879	1898	1622	2197	5717	840	544	725	2109	2421	2238	2357	7016	2601	3260	2607	3397	9264	1496	942	1324	3762	4552	3742	4156	12450
				RRMFA257-15	BOLD:ABZ2527	Hymenoptera	Apidae	Nomadinae	Nomada bella	0.7381	24.6201	77	69	97	243	70	63	96	229	338	285	409	1032	5919	61	48	60	169	40	42	52	134	177	182	207	566	1232	119	95	139	353	102	111	127	340	465	390	504	1359
				RRMFC2055-15	BOLD:ABZ6834	Hymenoptera	Apidae	Nomadinae	Nomada	1.26945	22.3404	176	168	352	696	727	735	836	2298	146	103	148	397	5654	116	116	189	421	531	531	466	1528	73	67	95	235	806	265	259	431	953	1122	1080	1015	3217	183	134	222	539
				RRMFG2616-15	BOLD:ABZ7039	Diptera	Tachinidae	Exoristinae	Exorista	2.049	29.9392	289	210	341	840	608	416	744	1768	1041	881	1142	3064	5729	215	181	227	623	501	336	511	1348	678	742	756	2176	2083	96	42	121	259	218	110	228	556	289	334	407	1030
				RRSSA2263-15	BOLD:ACA7844	Coleoptera	Cleridae	Tillinae	Cymatodera	2.88675	34.6505	169	207	258	634	30	38	48	116	209	167	284	660	2593	237	295	350	882	40	55	54	149	299	257	268	824	1547	455	497	691	1643	85	90	100	275	598	450	552	1600
				RRSSC4130-15	BOLD:ACA9847	Coleoptera	Erotylidae	Languriinae	Acropteroxys	0.51395	37.234	132	95	203	430	13	15	40	68	19	12	3	34	735	96	45	137	278	13	20	23	56	9	9	3	21	51	260	177	427	864	40	40	47	127	42	38	9	89
				RRSSA3967-15	BOLD:ACC7779	Coleoptera	Elateridae	Cardiophorinae	Cardiophorus convexus	3.263	38.7538	1	5	9	15	0	0	0	0	0	1	0	1	80	1	0	5	6	0	0	0	0	0	0	0	0	3	3	6	15	24	0	0	0	0	0	0	0	0
				RRGCO547-15	BOLD:ACE5422	Lepidoptera	Crambidae	Crambinae	Neodactria luteolellus	1.67945	29.7872	8174	9724	12012	29910	5549	5072	7070	17691	1402	1173	1395	3970	5998	5691	5876	7483	19050	3871	3220	3832	10923	853	745	660	2258	1453	7411	6548	10240	24199	5338	4065	5584	14987	1275	999	1119	3393
				RRMFD017-15	BOLD:ACE5640	Diptera	Tabanidae	Chrysopsinae	Chrysops ater	1.96715	32.8267	274	359	506	1139	105	127	104	336	948	776	770	2494	5651	262	242	398	902	82	77	100	259	618	674	432	1724	2357	397	405	636	1438	123	153	156	432	1110	1041	782	2933
				RRMFI4183-15	BOLD:ACE6336	Hymenoptera	Ichneumonidae	Ctenopelmatinae	Campodorus	1.11035	24.772	128	192	172	492	61	52	41	154	288	272	365	925	6590	111	109	94	314	42	38	20	100	180	210	208	598	1345	117	171	154	442	74	78	49	201	384	313	342	1039
				RRMFG2688-15	BOLD:ACE6524	Hymenoptera	Apidae	Nomadinae	Nomada	3.386	22.9483	1	1	4	6	12	23	16	51	12	9	33	54	1687	0	3	8	11	11	6	12	29	2	5	15	22	86	0	2	3	7	14	33	26	73	18	11	46	75
				RRSSC2094-15	BOLD:ACE7001	Hymenoptera	Ichneumonidae	Anomaloninae	Agrypon flexorium	0.9646	28.2675	5	0	6	11	23	22	19	64	46	67	39	152	2137	10	0	10	20	17	41	26	84	49	101	63	213	507	23	0	6	29	31	44	15	90	65	111	57	233
				RRGCO081-15	BOLD:ACE7444	Hemiptera	Miridae	Mirinae	Adelphocoris lineolatus	1.01275	33.4347	170	254	241	665	334	343	457	1134	2209	1637	2048	5894	4488	158	166	169	493	236	228	286	750	1422	1204	879	3505	1556	309	281	289	879	498	454	643	1595	3057	2429	2139	7625
				RRGCO234-15	BOLD:ACE8254	Lepidoptera	Geometridae	Larentiinae	Dyspteris abortivaria	2.31775	33.5866	583	744	853	2180	130	142	149	421	257	235	362	854	3865	624	698	814	2136	112	161	134	407	190	253	231	674	1039	689	696	891	2276	127	130	146	403	243	243	254	740
				RRMFE2517-15	BOLD:ACE9696	Hemiptera	Cicadellidae	Cicadellinae	Draeculacephala	1.7401	31.155	27	41	63	131	41	27	42	110	35	40	92	167	2834	25	20	36	81	41	23	18	82	19	33	38	90	319	65	67	106	238	95	47	80	222	56	90	159	305
				RRGCO486-15	BOLD:ACE9865	Lepidoptera	Noctuidae	Noctuinae	Feltia tricosa	12.0001	29.4833	1219	1312	1868	4399	8162	7724	10704	26590	2811	2113	2668	7592	5614	1147	1136	1502	3785	8071	7090	7846	23007	2244	2092	2028	6364	2644	1287	1276	1699	4262	9534	8573	8829	26936	2757	2385	2514	7656
				RRMPE009-15	BOLD:ACF3149	Hymenoptera	Ichneumonidae	Ophioninae	Ophion	4.8855	26.2918	118	177	233	528	471	360	592	1423	360	301	360	1021	5725	95	104	142	341	295	218	339	852	184	168	175	527	1147	12	8	10	30	19	14	23	56	18	16	6	40
				RRMFC2013-15	BOLD:ACF4734	Diptera	Syrphidae	Syrphinae	Platycheirus hyperboreus	0.40395	30.0912	246	303	300	849	1327	1155	1819	4301	2257	1820	2249	6326	6772	151	177	162	490	967	738	1058	2763	1327	1267	1203	3797	2637	61	71	73	205	444	309	517	1270	637	579	665	1881
				RRGCO094-15	BOLD:ACG9804	Lepidoptera	Plutellidae	Plutellinae	Plutella porrectella	0.65375	31.459	83	125	105	313	23	27	56	106	778	530	531	1839	3706	70	114	92	276	35	17	38	90	648	507	333	1488	1155	85	131	136	352	41	36	69	146	987	641	549	2177
				RRMFD562-15	BOLD:ACJ0017	Coleoptera	Staphylinidae	Staphylininae	Platydracus cinnamopterus	2.35685	37.386	33	32	40	105	4	3	6	13	0	0	0	0	39	15	13	16	44	3	5	3	11	0	0	0	0	1	47	36	42	125	2	9	6	17	0	0	0	0
				RRSSC1990-15	BOLD:ACL7238	Diptera	Xylomyidae		Solva	0.3635	34.1945	37	48	23	108	116	71	58	245	282	145	177	604	3460	13	18	6	37	33	21	16	70	69	48	41	158	417	40	32	13	85	120	73	34	227	262	144	169	575
				RRGCO100-15	BOLD:ACL7631	Trichoptera	Polycentropodidae	Polycentropodinae	Plectrocnemia cinerea	0.04285	24.3161	72	89	67	228	51	62	113	226	163	169	189	521	4846	45	36	26	107	27	30	42	99	93	111	71	275	553	123	116	81	320	77	74	114	265	230	233	245	708
				RRMFC2061-15	BOLD:ACL7820	Hymenoptera	Sapygidae	Sapyginae	Sapyga centrata	N/A	28.4195	16	10	18	44	4	2	3	9	0	0	0	0	17	0	0	0	0	0	0	0	0	0	0	0	0	0	14	11	35	60	7	7	5	19	0	0	0	0
				RRSSC7832-15	BOLD:ACL8650	Diptera	Limoniidae	Limnophilinae	Epiphragma fasciapenne	1.687	34.0426	357	234	505	1096	877	816	1197	2890	299	154	290	743	3129	346	250	409	1005	936	838	864	2638	205	142	182	529	474	630	377	678	1685	1461	1333	1572	4366	408	201	329	938
				RRSSA3962-15	BOLD:ACM0139	Coleoptera	Staphylinidae	Oxyporinae	Oxyporus	4.4363	35.5623	7	24	12	43	37	51	73	161	670	562	624	1856	3713	7	12	15	34	48	64	68	180	717	629	480	1826	2221	9	32	31	72	78	86	89	253	1144	952	767	2863
				RRSSA2292-15	BOLD:ACR3975	Coleoptera	Elateridae	Elaterinae	Ampedus protervus	5.5038	40.8815	85	60	103	248	0	1	1	2	0	1	0	1	119	117	100	158	375	3	1	1	5	0	3	0	3	5	238	150	268	656	2	7	8	17	0	4	0	4
				RRSSC1975-15	BOLD:ACU3316	Diptera	Stratiomyidae	Stratiomyinae	Odontomyia pubescens	1.5888	31.155	80	49	173	302	18	22	65	105	0	0	0	0	148	51	40	94	185	22	13	29	64	0	0	0	0	5	102	73	161	336	42	30	72	144	0	0	0	0
				RRSSC7820-15	BOLD:ACV2215	Diptera	Pediciidae	Pediciinae	Tricyphona	1.93045	33.8906	401	391	414	1206	1552	1386	2048	4986	133	50	154	337	2466	446	353	403	1202	1834	1593	1758	5185	102	56	122	280	517	720	533	654	1907	2880	2441	2781	8102	220	92	196	508
				RRMFD032-15	BOLD:ACV5348	Diptera	Syrphidae	Syrphinae	Dasysyrphus venustus	6.894	30.5471	3901	4522	5646	14069	502	389	831	1722	1439	1313	1519	4271	6631	2972	3030	3956	9958	403	275	556	1234	928	937	821	2686	2599	4502	4025	5810	14337	601	379	794	1774	1561	1371	1319	4251
				RRSSA3940-15	BOLD:ACW4252	Hymenoptera	Tiphiidae		Tiphiidae	4.17705	34.8024	1	1	1	3	0	0	0	0	0	0	0	0	44	2	5	4	11	0	0	0	0	1	0	1	2	3	7	4	8	19	2	0	0	2	0	0	1	1
				RRSSC6514-15	BOLD:ACW5476	Hemiptera	Geocoridae		Geocoridae	N/A	34.6505	6	16	3	25	1	3	1	5	15	5	1	21	728	11	6	2	19	0	2	1	3	9	4	1	14	41	19	26	7	52	6	5	5	16	27	16	9	52
				RRMFI4231-15	BOLD:ACW8623	Mecoptera	Panorpidae		Panorpa	5.0853	34.1945	2787	3630	4436	10853	1597	1297	1887	4781	531	496	471	1498	4705	2351	2836	3083	8270	1374	1110	1244	3728	436	396	349	1181	1768	4829	5067	6183	16079	2927	2081	2618	7626	937	787	814	2538
				RRSSC1828-15	BOLD:ACX1290	Diptera	Chloropidae		Chloropidae	1.09655	30.8511	1002	1128	1407	3537	281	171	436	888	15	14	3	32	734	1116	1152	1411	3679	343	207	353	903	13	8	1	22	68	1439	1458	1833	4730	460	311	472	1243	15	27	5	47
				RRSSC6174-15	BOLD:ADB9894	Hymenoptera	Vespidae	Eumeninae	Eumenes crucifera	2.3397	25.5319	253	287	386	926	250	136	199	585	877	715	824	2416	6536	92	114	147	353	95	49	56	200	275	283	255	813	900	329	315	419	1063	419	173	247	839	1082	965	942	2989
				RRMFG2623-15	BOLD:ADF2969	Diptera	Sarcophagidae	Sarcophaginae	Blaesoxipha falciformis	0.9149	37.0821	286	249	390	925	348	246	489	1083	19	22	66	107	1303	298	264	338	900	406	259	419	1084	25	40	43	108	174	626	429	626	1681	791	522	796	2109	47	62	71	180
				RRMFB1229-15	BOLD:ADF4439	Diptera	Tachinidae	Exoristinae	Gonia	0.7976	29.3313	375	390	440	1205	567	494	860	1921	4360	3662	4746	12768	5603	210	252	261	723	446	376	458	1280	2303	2524	2564	7391	2236	516	516	583	1615	962	781	1013	2756	5490	5030	5783	16303
				RRSSA4301-15	BOLD:ADJ4997	Diptera	Stratiomyidae	Beridinae	Allognosta fuscitarsis	N/A	33.1307	353	434	570	1357	192	146	256	594	216	119	208	543	3232	533	539	730	1802	334	220	314	868	245	163	230	638	1403	900	1018	1309	3227	582	406	471	1459	477	302	399	1178
				RRMFI4068-15	BOLD:ADK6725	Diptera	Tachinidae	Exoristinae	Compsilura concinnata	1.45955	28.1155	2752	3706	3281	9739	11835	10575	15628	38038	11415	9310	11545	32270	8618	1678	1942	1837	5457	6763	6247	7615	20625	5849	5445	4781	16075	3558	2917	2970	2962	8849	11782	9759	12215	33756	9669	9048	8616	27333
				RRMFE3104-15	BOLD:ADL0161	Diptera	Tachinidae	Exoristinae	Cryptomeigenia	N/A	29.1793	177	189	308	674	350	248	485	1083	64	52	117	233	4340	89	92	135	316	241	114	216	571	33	20	37	90	462	0	0	212	0	0	0	0	0	0	30	0	0
											Reads	327142	372846	465662	1165650	386715	341539	500747	1229001	474437	400587	494967	1369991	1527010	246746	245720	310963	803429	310917	259745	311330	881992	286592	278854	246264	811710	424795	421930	396430	519752	1338126	466698	385107	468143	1319948	524137	461944	458563	1444661
											Mean	863.172	983.763	1228.66	3075.59	1020.36	901.158	1321.23	3242.75	1251.81	1056.96	1305.98	3614.75	4029.05	651.045	648.338	820.483	2119.87	820.361	685.343	821.451	2327.16	756.179	735.763	649.773	2141.72	1120.83	1113.27	1045.99	1371.38	3530.68	1231.39	1016.11	1235.21	3482.71	1382.95	1218.85	1209.93	3811.77
											STD	1599.04	1815.34	2289.05	5695.63	2436.55	2151.97	3270.5	7848.42	3277.49	2738.83	3333.26	9336.32	2064.33	1233.69	1231.75	1537.75	3998.39	2336.34	1932.94	2317.85	6583.12	1745.83	1662.24	1427.86	4827.85	964.794	2131.89	1989.59	2602.74	6714.48	2684.08	2218.27	2715.26	7607.75	3456.99	2960.2	2895.52	9299.53
											COV	1.85252	1.8453	1.86305	1.85188	2.38795	2.388	2.47534	2.4203	2.61819	2.59124	2.5523	2.58284	0.512361	1.89494	1.89986	1.8742	1.88615	2.84794	2.8204	2.82165	2.82883	2.30876	2.25921	2.19748	2.2542	0.860784	1.91498	1.90211	1.8979	1.90175	2.17971	2.1831	2.19822	2.18443	2.49973	2.42868	2.39313	2.43969
											BIN count	366	364	366	371	362	364	366	372	363	368	364	371	374	368	364	364	371	364	365	364	369	364	365	362	370	372	367	366	368	372	367	365	366	373	366	368	365	371
[truncated: 14 more columns]

## Sheet: S1B  -relative abundance
												MiSeq													PGM													S5
BA	BL	CL	SL	Process ID	BIN	Order	Family	Subfamily	Species	Abdomen Mass (mg)	GC content (%)	BA1	BA2	BA3	BAP	BL1	BL2	BL3	BLP	CL1	CL2	CL3	CLP	SL	BA1	BA2	BA3	BAP	BL1	BL2	BL3	BLP	CL1	CL2	CL3	CLP	SL	BA1	BA2	BA3	BAP	BL1	BL2	BL3	BLP	CL1	CL2	CL3	CLP
				RRGCO427-15	BOLD:AAA0399	Lepidoptera	Crambidae	Acentropinae	Elophila obliteralis	0.433	33.5866	0.585102	0.471181	0.500183	0.514775	0.109791	0.120468	0.1159	0.115247	0.149774	0.130913	0.153206	0.145501	0.24718	0.689737	0.559484	0.599704	0.615098	0.123189	0.138293	0.11665	0.125327	0.186825	0.157201	0.173032	0.172468	0.236426	1.23892	1.0145	1.11786	1.12545	0.259423	0.305573	0.253127	0.270654	0.327697	0.287106	0.332985	0.316398
				RRSSC4975-15	BOLD:AAA1257	Hymenoptera	Halictidae	Halictinae	Halictus ligatus	3.29915	27.3556	0.0169908	0.0116777	0.00478228	0.010417	0.0177757	0.0177594	0.0230184	0.019907	0.0431551	0.0300949	0.0395699	0.0380429	0.318341	0.017633	0.0177418	0.00260741	0.011853	0.0159268	0.0128554	0.0256695	0.0184608	0.0494227	0.0418241	0.0440741	0.0451907	0.180769	0.0211412	0.0156195	0.00429572	0.012965	0.0230116	0.0165815	0.033346	0.0248003	0.0672641	0.0417926	0.0620373	0.0574637
				RRGCO675-15	BOLD:AAA1513	Lepidoptera	Plutellidae	Plutellinae	Plutella xylostella	0.406533	30.3951	0.0105034	0.0124924	0.0213029	0.0154519	0.117895	0.130531	0.133467	0.127751	0.0452706	0.0378694	0.031453	0.0381162	0.235023	0.0172229	0.0235182	0.030963	0.0244627	0.188847	0.208024	0.204706	0.200088	0.078866	0.0627362	0.0501955	0.0646289	0.189331	0.0127328	0.0153635	0.0216738	0.0169834	0.164772	0.187134	0.183187	0.177825	0.0611317	0.0585531	0.0418697	0.0541939
				RRGCO694-15	BOLD:AAA1517	Lepidoptera	Tortricidae	Tortricinae	Choristoneura rosaceana	3.05825	28.8754	0.394187	0.372871	0.317804	0.35687	0.00784221	0.0082877	0.000403832	0.00493563	0.0395589	0.0358631	0.0428166	0.0396555	0.268191	0.298941	0.252511	0.259437	0.269468	0.00682578	0.00701205	0.000974792	0.00481587	0.0241856	0.0234359	0.0338717	0.0268668	0.0846758	0.160001	0.134686	0.168119	0.155656	0.00434181	0.00315838	0.00108266	0.0028409	0.020505	0.0202433	0.0243327	0.0216358
				RRGCO629-15	BOLD:AAA1518	Lepidoptera	Crambidae	Scopariinae	Scoparia biplagialis	0.30005	30.0912	0.172071	0.117591	0.143686	0.143321	0.434197	0.526861	0.46158	0.471106	0.133062	0.159503	0.134741	0.141396	0.308959	0.135323	0.0759182	0.125156	0.113234	0.328938	0.374366	0.320707	0.339404	0.10866	0.126915	0.10284	0.113163	0.132722	0.138379	0.0770734	0.1277	0.116078	0.412038	0.435856	0.42029	0.421912	0.112682	0.146709	0.121883	0.126476
				RRGCO071-15	BOLD:AAA1525	Trichoptera	Limnephilidae	Leptocerinae	Oecetis inconspicua	0.204033	29.7872	0.0148284	0.00298731	0.00630391	0.00763915	0.00784221	0.00295989	0.00767282	0.00641632	0.00550017	0.0100316	0.00487014	0.00659703	0.12805	0.0270646	0.00536379	0.00684445	0.0126096	0.0188522	0.00818072	0.0136471	0.0138743	0.0168247	0.0198304	0.00897805	0.0154763	0.0325859	0.0196998	0.00460904	0.0058578	0.00985642	0.0182356	0.00605356	0.0110432	0.0121314	0.0178221	0.0154545	0.0111799	0.0149573
				RRGCO073-15	BOLD:AAA1530	Trichoptera	Limnephilidae	Leptocerinae	Oecetis inconspicua	0.2385	29.0274	0.0148284	0.0453528	0.0410841	0.0350707	0.0101949	0.0204233	0.0173648	0.0159585	0.0418859	0.0225712	0.0440342	0.0370166	0.282397	0.0241941	0.0412599	0.0554074	0.0414857	0.0169019	0.0233735	0.0292438	0.0231621	0.0553815	0.0302864	0.0722325	0.0518765	0.135814	0.0187388	0.0453222	0.0470576	0.037606	0.0160647	0.0297414	0.0236021	0.0227272	0.0490587	0.0317798	0.0587491	0.046611
				RRMFG2353-15	BOLD:AAA2078	Lepidoptera	Geometridae	Ennominae	Campaea perlata	2.9599	30.3951	0.200492	0.121393	0.125643	0.145318	0.520723	0.586947	0.574048	0.560852	0.0374434	0.0303457	0.0714287	0.0476452	0.28841	0.164438	0.120479	0.130696	0.137949	0.463178	0.60849	0.49227	0.516216	0.0357526	0.0245176	0.0771296	0.0444479	0.228101	0.151833	0.11369	0.128481	0.13147	0.599387	0.709845	0.621449	0.639433	0.04101	0.0291677	0.0881237	0.0521765
				RRMFG3290-15	BOLD:AAA2218	Odonata	Coenagrionidae	Ischnurinae	Enallagma	3.4276	34.3465	0.0800114	0.0616473	0.0752122	0.0722247	0.0514972	0.0479503	0.0462388	0.0483692	0.0266547	0.0378694	0.0342939	0.0326919	0.153158	0.0918556	0.0779812	0.0889778	0.086502	0.0598069	0.0771325	0.0649861	0.0667342	0.0375052	0.0450691	0.0440741	0.0420955	0.105369	0.146787	0.114714	0.14254	0.13564	0.108545	0.106332	0.102853	0.105881	0.0569157	0.0694366	0.0672984	0.0642118
				RRSSC7812-15	BOLD:AAA2219	Odonata	Coenagrionidae	Ischnurinae	Ischnura verticalis	5.39405	33.7386	0.00432494	0.00407361	0.0106514	0.00677107	0.00862644	0.00739973	0.00646132	0.00740345	0.00401935	0.00200632	0.00446429	0.00359171	0.0869524	0.00328056	0.00330079	0.00912593	0.00554823	0.0052006	0.0093494	0.00714847	0.00710915	0.00175258	0.00108166	0.00244856	0.00173334	0.0107034	0.00720724	0.00537721	0.0136682	0.00917405	0.0154134	0.0152655	0.0116928	0.014051	0.00536579	0.00261203	0.00284977	0.00368714
				RRGCO355-15	BOLD:AAA2247	Lepidoptera	Notodontidae	Notodontinae	Gluphisia septentrionis	13.6139	31.9149	1.5196	1.56073	1.4799	1.51689	0.4755	0.396922	0.498329	0.462962	0.114869	0.135176	0.125203	0.124537	0.306382	1.90518	1.91157	1.9171	1.91175	0.61172	0.518113	0.592024	0.577217	0.150722	0.163691	0.155892	0.156744	0.371051	1.76505	1.81929	1.75441	1.77696	0.606986	0.53745	0.591351	0.581157	0.148709	0.160422	0.151476	0.153329
				RRSSC4998-15	BOLD:AAA2322	Hymenoptera	Halictidae	Halictinae	Lasioglossum leucozonium	4.44185	28.8754	0.0840274	0.108901	0.0836898	0.0918435	0.0188213	0.0112476	0.00928814	0.0128326	0	0.00150474	0	0.000439802	0.0824595	0.00041007	0.0012378	0.000325926	0.000630481	0	0	0	0	0	0	0	0	0.000475707	0.105226	0.125468	0.0997778	0.109103	0.0206236	0.0144759	0.0142912	0.0165847	0.000191635	0.000653009	0	0.000278274
				RRGCO693-15	BOLD:AAA2323	Lepidoptera	Crambidae	Spilomelinae	Herpetogramma	N/A	29.3313	0	0	0	0	0	0	0	0	0.122696	0.102323	0.0874596	0.104013	0.308232	0	0	0	0	0	0	0	0	0.15633	0.125112	0.111001	0.131858	0.15175	0	0	0	0	0	0	0	0	0.0986923	0.0861971	0.0835202	0.0898826
				RRGCO532-15	BOLD:AAA2331	Lepidoptera	Noctuidae	Eustrotiinae	Protodeltote albidula	3.2327	28.2675	0.367311	0.310952	0.362149	0.347234	0.679397	0.735238	0.638459	0.678238	0.416743	0.458947	0.487623	0.454682	0.472556	0.326826	0.284281	0.303763	0.304901	0.546388	0.570313	0.563755	0.559559	0.391876	0.43735	0.443597	0.423183	0.514715	0.279401	0.251961	0.296209	0.277799	0.568126	0.678525	0.579008	0.604191	0.359508	0.404648	0.417601	0.392367
				RRSSC6325-15	BOLD:AAA2368	Hymenoptera	Apidae	Xylocopinae	Ceratina	1.07055	24.924	0.0698169	0.0855458	0.060648	0.071183	0.00705799	0.0121356	0.00726898	0.00855509	0.035328	0.0298441	0.0211039	0.0285871	0.307241	0.0652011	0.0837576	0.0671408	0.0716227	0.00390045	0.00857028	0.00357424	0.00515986	0.0389072	0.0429058	0.0518278	0.0442002	0.226199	0.0663066	0.0801461	0.0640452	0.0695257	0.00672981	0.0144759	0.00801171	0.00944408	0.0335362	0.0365685	0.0306898	0.0336016
				RRGCO229-15	BOLD:AAA2370	Lepidoptera	Noctuidae	Dilobinae	Raphia frater	23.0125	31.9149	2.06454	2.18182	2.10138	2.11674	0.976617	0.916087	1.02997	0.981533	0.412724	0.309977	0.344157	0.357925	0.355672	2.46534	2.60598	2.47671	2.51272	1.14316	1.01246	1.18957	1.12107	0.488268	0.399492	0.417479	0.436307	0.543733	2.25707	2.55085	2.29216	2.35766	1.10716	1.17228	1.16126	1.14534	0.528722	0.360025	0.374635	0.425899
				RRMFG2329-15	BOLD:AAA2411	Lepidoptera	Noctuidae	Noctuinae	Orthodes cynica	20.1794	28.7234	0.41056	0.403287	0.455838	0.426317	0.203375	0.200089	0.17284	0.190022	0.255969	0.257562	0.302963	0.27341	0.437537	0.334207	0.306149	0.348415	0.331129	0.162194	0.153096	0.139395	0.151471	0.248165	0.211644	0.284441	0.24663	0.449305	0.279161	0.287553	0.31554	0.295768	0.149575	0.154234	0.132735	0.144963	0.197001	0.18023	0.226886	0.201123
				RRGCO580-15	BOLD:AAA2518	Lepidoptera	Crambidae	Crambinae	Chrysoteuchia topiarius	1.98905	32.9787	0.0503546	0.0543148	0.0441274	0.0491337	0.0726712	0.0589019	0.0718822	0.068523	0.0266547	0.0170538	0.020901	0.0217702	0.127786	0.0959563	0.104388	0.103319	0.101381	0.147892	0.144916	0.143944	0.145623	0.0529279	0.0371369	0.0387689	0.0432098	0.130344	0.10979	0.12214	0.104464	0.111378	0.173238	0.17608	0.176474	0.175215	0.0569157	0.02895	0.0464732	0.044663
				RRSSA263-15	BOLD:AAA2528	Trichoptera	Hydropsychidae	Hydropsychinae	Hydropsyche sparna	1.1527	28.8754	0.0654919	0.0429087	0.0480401	0.0513039	0.0135932	0.0127275	0.0074709	0.0108584	0.00867334	0.0142951	0.0170455	0.0133407	0.193925	0.0315754	0.0379591	0.0277037	0.0320284	0.0146267	0.0179197	0.00519889	0.012269	0.00981444	0.0133404	0.0191804	0.0138667	0.0428136	0.0240241	0.0217649	0.0101535	0.017969	0.0110716	0.0100015	0.00584638	0.00890661	0.00479089	0.00478873	0.00920695	0.00619161
				RRGCO238-15	BOLD:AAA2586	Lepidoptera	Geometridae	Larentiinae	Ecliptopera silaceata	3.8313	30.5471	0.674073	0.688983	0.676257	0.679711	0.480205	0.418233	0.424024	0.440094	0.0880027	0.103577	0.0858362	0.091772	0.351444	0.263265	0.262826	0.268237	0.265054	0.184946	0.145695	0.161491	0.165116	0.0311959	0.0407425	0.030607	0.0342954	0.0875301	0.603006	0.524406	0.580508	0.57099	0.404657	0.391902	0.399503	0.399108	0.0825949	0.100781	0.0811089	0.0879347
				RRGCO456-15	BOLD:AAA2590	Lepidoptera	Noctuidae	Noctuinae	Xestia smithii	19.4256	31.003	4.79574	4.74412	4.73771	4.75607	3.94254	3.98727	4.48234	4.17489	1.26821	1.347	1.28125	1.29595	0.358712	4.70473	4.76263	4.53037	4.65497	3.72428	3.92441	3.96545	3.86829	1.34949	1.44221	1.36711	1.38667	0.544446	4.93312	4.89941	4.68995	4.82866	4.37351	4.6007	4.46317	4.47158	1.35084	1.45969	1.31309	1.3737
				RRMFI4043-15	BOLD:AAA2632	Lepidoptera	Noctuidae	Noctuinae	Noctua pronuba	N/A	29.0274	0	0	0	0	0	0	0	0	0.131581	0.123389	0.158685	0.138977	0.375693	0	0	0	0	0	0	0	0	0.111113	0.116098	0.111001	0.112791	0.321816	0	0	0	0	0	0	0	0	0.0994588	0.0892445	0.116183	0.101501
				RRMFI4046-15	BOLD:AAA2812	Lepidoptera	Nymphalidae	Nymphalinae	Phyciodes	3.337	29.7872	0.251155	0.286782	0.231723	0.254783	0.0350286	0.0429185	0.0399794	0.0392383	0.0243277	0.0338567	0.0271916	0.0281473	0.259932	0.344048	0.358961	0.329185	0.342856	0.0594818	0.0545382	0.0555631	0.0566438	0.0371547	0.0479535	0.0253018	0.0372669	0.245227	0.329371	0.369235	0.297967	0.328977	0.0557923	0.0579036	0.0580308	0.057202	0.0335362	0.0424456	0.0304706	0.0354104
				RRGCO316-15	BOLD:AAA2955	Lepidoptera	Tortricidae	Tortricinae	Argyrotaenia occultana	1.30425	29.9392	0.0821738	0.106185	0.0891242	0.0926247	0.252519	0.245079	0.290355	0.265866	0.0770023	0.0995639	0.0961853	0.0905259	0.347612	0.12015	0.132032	0.103319	0.11727	0.276932	0.271522	0.347676	0.300304	0.0925361	0.124391	0.129774	0.114772	0.329665	0.0821626	0.101655	0.0896243	0.0908307	0.220998	0.254776	0.295567	0.257294	0.0676473	0.102087	0.0951385	0.0873782
				RRGCO465-15	BOLD:AAA3073	Lepidoptera	Noctuidae	Noctuinae	Ochropleura implecta	9.1322	29.0274	1.92398	1.6824	1.83792	1.81239	1.39095	1.30324	1.32255	1.33871	0.279028	0.238251	0.304181	0.276196	0.404633	1.77806	1.70486	1.67885	1.7173	1.26147	1.18659	1.23896	1.23149	0.296887	0.265727	0.395851	0.316211	0.424093	1.43112	1.24342	1.37111	1.35223	1.05137	1.00121	1.11839	1.0605	0.224597	0.217017	0.270071	0.236603
				RRSSC1952-15	BOLD:AAA3080	Trichoptera	Limnephilidae	Leptocerinae	Limnephilus submonilifer	3.0112	31.459	0.0929862	0.0583884	0.045649	0.063023	0.0376426	0.054758	0.0539116	0.0490273	0.2547	0.216934	0.22078	0.231409	0.271892	0.131632	0.0606521	0.0681186	0.0853672	0.0448551	0.0747952	0.0753839	0.064441	0.327732	0.302864	0.281176	0.305068	0.426947	0.164565	0.102167	0.0909911	0.117519	0.0679494	0.121861	0.0928925	0.0925213	0.41834	0.381139	0.366744	0.390071
				RRGCO251-15	BOLD:AAA3083	Lepidoptera	Drepanidae	Drepaninae	Drepana arcuata	1.6616	28.4195	0.286373	0.269401	0.278894	0.277961	0.123646	0.127867	0.12438	0.125118	0.0704444	0.0456439	0.0499189	0.0557815	0.274534	0.437134	0.430753	0.411971	0.425449	0.196973	0.199843	0.209255	0.202152	0.116371	0.103118	0.0938615	0.104991	0.247843	0.381263	0.361297	0.382709	0.375909	0.162167	0.198451	0.151356	0.168919	0.0868109	0.0759667	0.0642295	0.0761776
				RRGCO736-15	BOLD:AAA3308	Lepidoptera	Tortricidae	Olethreutinae	Endothenia hebesana	0.8184	30.2432	0.0503546	0.0939645	0.0313022	0.056686	0.0253565	0.028711	0.03372	0.029696	0.00846179	0.00426344	0.0127841	0.00879604	0.148929	0.0680716	0.11594	0.0430222	0.0730097	0.0354291	0.0350602	0.0402914	0.0370364	0.011567	0.00973492	0.0150995	0.0120096	0.035678	0.0324326	0.0591493	0.0162066	0.0340426	0.0173673	0.0160551	0.023169	0.0190417	0.00479089	0.00195903	0.00854931	0.00507851
				RRGCO618-15	BOLD:AAA3371	Lepidoptera	Geometridae	Larentiinae	Epirrhoe alternata	2.12365	29.9392	0.883832	0.982826	0.943847	0.939442	0.835196	0.746485	0.793733	0.793649	0.517227	0.522397	0.502842	0.513542	0.390229	1.15107	1.24522	1.14335	1.17686	0.932207	0.896763	0.926702	0.919832	0.684557	0.677839	0.703553	0.688013	0.501395	0.610453	0.680089	0.639671	0.642411	0.584625	0.535871	0.592433	0.573171	0.360466	0.375045	0.378143	0.370731
				RRGCO309-15	BOLD:AAA3430	Lepidoptera	Geometridae	Larentiinae	Orthonama obstipata	0.92105	30.5471	0.102872	0.143663	0.112818	0.119883	0.186645	0.141779	0.155475	0.161477	0.171774	0.112856	0.145495	0.145061	0.303276	0.0258344	0.0235182	0.0273778	0.0257236	0.0425799	0.0303855	0.037367	0.037151	0.0361031	0.0270414	0.0383608	0.0336764	0.0573227	0.171292	0.197164	0.170462	0.178629	0.292204	0.240826	0.262654	0.266738	0.262349	0.18676	0.2396	0.230968
				RRSSC4804-15	BOLD:AAA3447	Lepidoptera	Pieridae	Coliadinae	Colias	6.96245	30.5471	0.975274	1.22425	1.11818	1.11193	0.685148	0.634601	0.647545	0.655781	0.00592326	0.000501581	0.00588475	0.00432472	0.0896614	1.01164	1.14579	1.08501	1.08102	0.640974	0.604984	0.597222	0.614941	0.00245361	0.00144221	0.00693759	0.00346669	0.0204554	1.34295	1.56835	1.44336	1.44867	0.961929	0.965147	0.962055	0.962912	0.0118814	0.00696543	0.00745325	0.00890478
				RRSSA219-15	BOLD:AAA3453	Diptera	Anthomyiidae	Anthomyiinae	Delia platura	0.7756	33.4347	0.081556	0.133343	0.0819508	0.0982673	0.0177757	0.0310789	0.0302874	0.0265701	0.0310971	0.0321012	0.0284091	0.0304196	0.25055	0.0930858	0.113052	0.0889778	0.0975985	0.0152768	0.0268795	0.0285939	0.0233914	0.0385567	0.0310075	0.0289746	0.0330573	0.238091	0.111712	0.188715	0.115789	0.136094	0.0293072	0.0452701	0.0407081	0.0380067	0.0534663	0.048105	0.0350741	0.0459153
				RRSSC4805-15	BOLD:AAA3561	Lepidoptera	Nymphalidae	Satyrinae	Coenonympha	2.69965	31.6109	0.468638	0.531198	0.521051	0.509566	0.495105	0.515909	0.429678	0.474232	0.416532	0.449668	0.400975	0.420597	0.378468	0.59009	0.701419	0.705304	0.668688	0.623747	0.625241	0.540685	0.594875	0.545402	0.60681	0.505628	0.554422	0.629598	0.544627	0.654996	0.632056	0.61125	0.598519	0.679577	0.530722	0.598125	0.514925	0.560934	0.432946	0.503607
				RRGCO623-15	BOLD:AAA3817	Lepidoptera	Geometridae	Larentiinae	Xanthorhoe ferrugata	2.07095	32.3708	0.00926773	0.0122208	0.0119557	0.0112851	0.0248337	0.0177594	0.0141341	0.0185086	0.00782716	0.00902846	0.0081169	0.00828293	0.0975242	0.00492084	0.0107276	0.00651852	0.00731358	0.0113763	0.0175301	0.00454903	0.0107784	0.00560825	0.00324497	0.00489712	0.00458098	0.0118927	0.0235437	0.0279103	0.0169876	0.0222907	0.0518847	0.05185	0.039409	0.0474508	0.0168639	0.0191549	0.0234558	0.0196879
				RRSSA262-15	BOLD:AAA3892	Trichoptera	Hydropsychidae	Hydropsychinae	Cheumatopsyche campyla	0.4579	29.3313	0.0738329	0.0765838	0.0936891	0.0826418	0.0548955	0.0594939	0.0480561	0.0533871	0.0643096	0.0549231	0.0610797	0.0603994	0.305853	0.0594601	0.0948978	0.0990815	0.0856194	0.0705331	0.0911566	0.0646612	0.0745314	0.0739588	0.074995	0.103656	0.0833243	0.300885	0.0518921	0.0773294	0.0472529	0.0576222	0.071857	0.0729059	0.0517513	0.0650336	0.0638146	0.0629065	0.0828626	0.0695686
				RRGCO725-15	BOLD:AAA3920	Lepidoptera	Crambidae	Crambinae	Agriphila ruricolellus	0.7207	31.459	0.110595	0.0961371	0.12673	0.112417	0.0750239	0.0887968	0.101968	0.0898285	0.00846179	0.00351107	0.0125812	0.00850283	0.142917	0.156237	0.120892	0.161008	0.14728	0.078659	0.0997269	0.114701	0.0975788	0.0154227	0.00901382	0.0118347	0.0121334	0.0304452	0.156878	0.11497	0.162261	0.146557	0.102684	0.131599	0.141179	0.124769	0.0145643	0.00805377	0.0177563	0.0134963
				RRMFE3000-15	BOLD:AAA3933	Lepidoptera	Erebidae	Herminiinae	Palthis angulalis	3.1861	30.3951	0.420755	0.45896	0.527355	0.475537	0.48674	0.43688	0.352949	0.418377	0.459687	0.335809	0.43608	0.414953	0.402915	0.41417	0.400634	0.472267	0.43251	0.39492	0.363068	0.334029	0.364057	0.436742	0.316926	0.397075	0.383564	0.509958	0.295016	0.32801	0.391691	0.342321	0.320426	0.315311	0.238186	0.289772	0.319456	0.237042	0.298788	0.286553
				RRMFE2990-15	BOLD:AAA4097	Lepidoptera	Noctuidae	Noctuinae	Euplexia benesimilis	16.9823	29.6353	0.230766	0.262069	0.234549	0.242283	0.838856	0.679592	0.807867	0.781968	0.068329	0.0747356	0.0742696	0.0723474	0.326865	0.241531	0.302023	0.267259	0.269972	0.925706	0.789635	0.831822	0.852524	0.0837732	0.0858115	0.0983505	0.0888957	0.365343	0.123724	0.139807	0.137463	0.13382	0.517544	0.450858	0.472258	0.482032	0.0356442	0.0424456	0.0464732	0.0412542
		absent	absent	RRMFA243-15	BOLD:AAA4128	Lepidoptera	Noctuidae	Noctuinae	Orthosia hibisci	29.9464	30.4	0.162803	0.134972	0.162163	0.153651	0.0909697	0.0793251	0.0852086	0.0853864	0	0	0	0	0	0.143934	0.152662	0.146015	0.147407	0.0906854	0.0841446	0.0848069	0.0866857	0	0	0	0	0	0.116277	0.103959	0.112665	0.111226	0.0740279	0.0710635	0.072755	0.0727117	0	0	0	0
				RRGCO249-15	BOLD:AAA4208	Lepidoptera	Geometridae	Sterrhinae	Scopula limboundata	2.0269	28.7234	0.63762	0.630051	0.63126	0.632661	0.382961	0.401362	0.366882	0.381524	0.116561	0.154989	0.139814	0.136192	0.449893	0.581479	0.615598	0.581778	0.592022	0.338689	0.397349	0.318432	0.348807	0.12934	0.170902	0.169767	0.155877	0.343936	0.57682	0.580995	0.504552	0.549988	0.391197	0.404799	0.338224	0.376381	0.115748	0.155198	0.156518	0.141294
				RRGCO700-15	BOLD:AAA4213	Lepidoptera	Geometridae	Sterrhinae	Idaea dimidiata	0.31605	29.3313	0.203581	0.255279	0.181726	0.211379	0.0669202	0.055646	0.057748	0.0600502	0.0349049	0.0511613	0.0535715	0.0463991	0.286362	0.141064	0.174529	0.154815	0.156612	0.0425799	0.0440201	0.0380169	0.0413936	0.0227835	0.0439874	0.0338717	0.0334287	0.107272	0.160001	0.18513	0.160894	0.167787	0.0514505	0.0515868	0.0513183	0.0514434	0.0331529	0.0463636	0.04735	0.0418803
				RRGCO646-15	BOLD:AAA4271	Lepidoptera	Geometridae	Larentiinae	Costaconvexa centrostrigaria	1.8078	29.6353	0.423535	0.481772	0.455403	0.454877	0.302448	0.301021	0.29399	0.298606	0.0835602	0.0782467	0.10349	0.0892065	0.281142	0.538832	0.585891	0.587645	0.572099	0.35169	0.352161	0.383743	0.36314	0.104454	0.099152	0.128549	0.109943	0.212165	0.218139	0.256826	0.252276	0.242847	0.185178	0.17529	0.165214	0.175215	0.0459925	0.0396159	0.0578723	0.0477241
				RRGCO649-15	BOLD:AAA4282	Lepidoptera	Erebidae	Rivulinae	Rivula propinqualis	1.23145	28.5714	0.282357	0.225135	0.286719	0.265808	0.180894	0.195057	0.171023	0.180809	0.107888	0.0724785	0.0750813	0.085688	0.369548	0.17469	0.128731	0.180563	0.162916	0.107262	0.10596	0.0978041	0.103541	0.0694021	0.051559	0.0371365	0.053486	0.131771	0.20853	0.194092	0.226111	0.211079	0.160647	0.170816	0.140313	0.156403	0.0894938	0.0753137	0.0642295	0.0769429
				RRGCO711-15	BOLD:AAA4456	Lepidoptera	Geometridae	Ennominae	Speranza pustularia	5.6218	30.3951	0.089588	0.0578452	0.111079	0.0880239	0.0619535	0.0967885	0.0466426	0.0653971	0.0224238	0.0180569	0.0318588	0.0245556	0.293828	0.0713521	0.0569387	0.092563	0.0751534	0.0487556	0.0685623	0.0350925	0.049764	0.023134	0.0209121	0.0395851	0.0273621	0.132722	0.0987392	0.0658068	0.114422	0.0950766	0.0686007	0.0923825	0.0526174	0.0698708	0.0241461	0.0187196	0.0326628	0.0251143
				RRGCO537-15	BOLD:AAA4458	Lepidoptera	Erebidae	Herminiinae	Lascoria ambigualis	4.5963	30.0912	0.750686	0.83346	0.715168	0.762961	0.101426	0.129939	0.108227	0.112121	0.637173	0.606663	0.556616	0.599157	0.338097	0.319444	0.335856	0.292682	0.314106	0.0406297	0.0494739	0.0367172	0.0418522	0.314413	0.271496	0.224451	0.272382	0.185526	0.929254	0.974043	0.824582	0.901863	0.130906	0.16213	0.161317	0.150798	0.765584	0.756619	0.669696	0.732279
				RRGCO519-15	BOLD:AAA4464	Lepidoptera	Noctuidae	Noctuinae	Cryptocala acadiensis	13.4712	29.7872	1.56069	1.81683	1.72662	1.70883	2.36704	2.70919	2.44924	2.49562	0.279874	0.218689	0.213272	0.237933	0.31583	1.85392	1.9421	1.84376	1.87694	2.47418	2.83443	2.42593	2.56319	0.340351	0.257074	0.249345	0.284144	0.414816	1.40325	1.47233	1.44317	1.43919	2.0552	2.33036	2.14454	2.16715	0.259666	0.190896	0.185893	0.214271
				RRMFG2355-15	BOLD:AAA4555	Orthoptera	Acrididae	Melanoplinae	Melanoplus	7.53375	34.1945	2.55975	2.23858	2.51309	2.43845	1.83037	1.95501	1.93981	1.9096	2.03527	2.5997	2.19867	2.25926	0.428617	0.886981	0.854905	0.920415	0.890113	0.548338	0.664586	0.591049	0.597627	0.732928	0.933831	0.712123	0.795604	0.31135	0.153034	0.146977	0.170071	0.157854	0.139589	0.15555	0.159801	0.151412	0.119772	0.174789	0.155861	0.148807
				RRGCO473-15	BOLD:AAA4729	Lepidoptera	Crambidae	Pyraustinae	Anania tertialis	2.72785	30.3951	0.188135	0.15181	0.184552	0.175093	0.0768537	0.0760693	0.0660266	0.0722247	0.171774	0.171792	0.205155	0.183837	0.411306	0.152956	0.118003	0.171763	0.14955	0.0747586	0.067004	0.0503642	0.0638677	0.171402	0.153595	0.210576	0.177172	0.328	0.220301	0.184105	0.220644	0.209714	0.0992104	0.0923825	0.0879123	0.0932123	0.203517	0.216146	0.248369	0.221785
				RRGCO298-15	BOLD:AAA4893	Lepidoptera	Crambidae	Crambinae	Microcrambus elegans	0.5704	30.5471	0.27278	0.303348	0.353236	0.314681	0.282581	0.317301	0.276221	0.289639	0.363857	0.334053	0.318791	0.338867	0.352633	0.347329	0.337919	0.400889	0.365175	0.30846	0.367743	0.32688	0.33241	0.47565	0.389757	0.344431	0.406345	0.482842	0.021862	0.0194604	0.0302653	0.0244136	0.0217091	0.0231614	0.0210037	0.0218826	0.0237628	0.0211139	0.0177563	0.0210097
				RRMFI4058-15	BOLD:AAA4972	Lepidoptera	Noctuidae	Eustrotiinae	Maliattha synochitis	1.8499	29.1793	0.80691	0.791638	0.77625	0.789784	0.378256	0.335948	0.340431	0.351088	0.434725	0.496565	0.45617	0.460546	0.41091	0.907894	0.815708	0.847734	0.856446	0.34844	0.363458	0.299911	0.335735	0.515258	0.510543	0.490936	0.50626	0.516618	1.02751	0.932306	0.938419	0.964716	0.470653	0.477441	0.422888	0.455696	0.544245	0.59402	0.545183	0.560445
				RRGCO276-15	BOLD:AAA5051	Lepidoptera	Crambidae	Spilomelinae	Desmia funeralis	6.99235	29.7872	1.25454	1.27667	1.30121	1.28025	1.16901	1.06675	1.04169	1.08872	0.402781	0.451674	0.410309	0.419791	0.456632	0.927988	0.904417	0.888475	0.905497	0.810318	0.736265	0.687553	0.745199	0.302845	0.305028	0.287298	0.298878	0.413627	1.05466	0.98403	1.02394	1.02181	1.01316	0.899874	0.981543	0.968901	0.366215	0.376351	0.343069	0.362105
				RRGCO252-15	BOLD:AAA5206	Lepidoptera	Erebidae	Herminiinae	Zanclognatha	2.2809	29.1793	0.59159	0.620003	0.580394	0.596201	0.00209126	0.00384786	0.00444216	0.0035372	0.205199	0.261073	0.26319	0.242477	0.354219	0.427293	0.523588	0.464445	0.471096	0.00325037	0.00233735	0.00162465	0.00240794	0.188577	0.232556	0.237918	0.218649	0.2105	0.486008	0.539514	0.519391	0.514809	0.00282218	0.00236878	0.00368106	0.00299446	0.201409	0.281447	0.301199	0.258656
				RRGCO430-15	BOLD:AAA5320	Lepidoptera	Tortricidae	Tortricinae	Acleris variana	1.40355	30.8511	0.122952	0.104013	0.129121	0.119362	0.057771	0.0538701	0.0664304	0.0602147	0.00761561	0.0080253	0.0166396	0.010995	0.137565	0.230459	0.195985	0.236948	0.222434	0.0897103	0.120374	0.1173	0.108472	0.00911341	0.0245176	0.0257099	0.0194382	0.0770645	0.221262	0.19358	0.222401	0.213505	0.107243	0.125809	0.136416	0.123003	0.00977341	0.0200256	0.0212637	0.0166965
				RRGCO600-15	BOLD:AAA5383	Lepidoptera	Geometridae	Sterrhinae	Scopula inductata	1.90125	28.5714	0.0831006	0.104013	0.0699951	0.0845515	0.0820818	0.109516	0.106006	0.099453	0.123754	0.149722	0.120333	0.130108	0.322041	0.0652011	0.083345	0.0671408	0.0714966	0.0796341	0.0927149	0.0919554	0.0878324	0.12233	0.151432	0.132222	0.135325	0.253552	0.0653457	0.0896202	0.064631	0.0722552	0.0926977	0.107911	0.103286	0.10089	0.1054	0.143227	0.122102	0.122789
				RRGCO086-15	BOLD:AAA5398	Trichoptera	Limnephilidae	Leptocerinae	Triaenodes tardus	0.34985	29.3313	0.0154462	0.0135787	0.0152163	0.0147575	0.0135932	0.0165754	0.0149418	0.0149714	0.00465399	0.00827609	0.00385553	0.00542422	0.0961366	0.0200934	0.0259937	0.0267259	0.0244627	0.0253529	0.0412932	0.0308684	0.0319912	0.00911341	0.0144221	0.00938615	0.0110191	0.0204554	0.0194596	0.0199725	0.0251885	0.0218358	0.0260509	0.0307942	0.0287988	0.028409	0.00785706	0.0141485	0.0083301	0.0100179
				RRGCO236-15	BOLD:AAA5417	Lepidoptera	Notodontidae	Pygaerinae	Clostera albosigma	14.6322	30.6991	3.20571	3.16682	3.31651	3.23753	0.766969	0.61329	0.721043	0.705548	0.109792	0.131916	0.14164	0.127762	0.305655	4.71211	4.53405	4.62815	4.62521	1.09668	0.898711	1.02451	1.01294	0.181918	0.224985	0.224043	0.209487	0.366532	4.57444	4.48127	4.63645	4.57088	1.2055	0.962252	1.05127	1.07985	0.173047	0.213098	0.237408	0.206271
				RRMFG2783-15	BOLD:AAA5620	Lepidoptera	Tortricidae	Tortricinae	Clepsis melaleucana	2.4798	29.1793	0.153226	0.123023	0.154989	0.144276	0.390019	0.340684	0.359613	0.363921	0.253008	0.246778	0.269684	0.257211	0.412099	0.17592	0.145647	0.161985	0.161277	0.365992	0.348655	0.371396	0.362796	0.274454	0.278347	0.302397	0.284268	0.534694	0.156637	0.138271	0.155427	0.150727	0.384902	0.336894	0.372653	0.366553	0.242994	0.269475	0.24793	0.253021
				RRGCO055-15	BOLD:AAA5643	Lepidoptera	Erebidae	Herminiinae	Phalaenophana pyramusalis	3.45305	29.6353	1.01204	0.952953	0.827116	0.919303	0.205466	0.325884	0.250174	0.257146	0.054367	0.0193109	0.0491072	0.042221	0.284247	0.840643	0.681614	0.683141	0.731106	0.155693	0.231008	0.219003	0.200203	0.0511753	0.0126193	0.0342798	0.0328097	0.0842001	0.619342	0.59687	0.542822	0.582969	0.133294	0.211348	0.175391	0.170992	0.0373689	0.0100128	0.0368278	0.0284536
				RRGCO747-15	BOLD:AAA5690	Lepidoptera	Geometridae	Geometrinae	Synchlora frondaria	0.756	31.7629	0.186281	0.157513	0.138251	0.157905	0.113451	0.138523	0.104794	0.116892	0.0391358	0.0308472	0.028815	0.0329851	0.198881	0.186582	0.106863	0.139822	0.144128	0.103037	0.11453	0.0893559	0.101592	0.0318969	0.0317286	0.0314232	0.0316954	0.0858651	0.182103	0.175656	0.136682	0.162555	0.128084	0.143706	0.10307	0.123771	0.0321948	0.0335211	0.0293746	0.0317233
				RRMPC946-15	BOLD:AAA5695	Trichoptera	Hydropsychidae	Hydropsychinae	Cheumatopsyche	1.2205	31.003	0.0420137	0.049698	0.0352149	0.0417549	0.0115019	0.0150955	0.0141341	0.013573	0.013962	0.0127903	0.0140017	0.0136339	0.135979	0.0250142	0.0424977	0.0371556	0.0350548	0.0117013	0.0241526	0.0120224	0.0154796	0.00946392	0.0147827	0.00979424	0.0113905	0.029256	0.0398801	0.0678553	0.0310463	0.044733	0.019104	0.0307942	0.0205706	0.0230343	0.0155225	0.0219846	0.0258672	0.0208706
				RRSSC7811-15	BOLD:AAA5874	Odonata	Coenagrionidae	Coenagrioninae	Nehalennia irene	1.14835	35.2584	0.0274943	0.0255279	0.0330412	0.0290809	0.0512358	0.0766612	0.0734975	0.0673714	0.133696	0.0915386	0.123174	0.117574	0.198682	0.0274747	0.0338331	0.0472593	0.0370723	0.0708581	0.102843	0.0916304	0.087603	0.185072	0.133404	0.197109	0.170982	0.298506	0.0516519	0.0647826	0.0822044	0.0674028	0.167811	0.187923	0.176691	0.176827	0.299143	0.223329	0.306022	0.277092
				RRGCO085-15	BOLD:AAA5876	Trichoptera	Limnephilidae	Leptocerinae	Ceraclea	0.71645	31.003	0.00463386	0.000543148	0.00565178	0.00373277	0.00914925	0.0115436	0.00565365	0.00839057	0.00655789	0.00827609	0.0099432	0.00828293	0.136904	0.00574098	0.000412599	0.00880001	0.00529604	0.017227	0.0140241	0.0100728	0.0137596	0.00876289	0.0162249	0.0179561	0.0141144	0.0221204	0.00528531	0.00102423	0.00820091	0.00515567	0.0225774	0.0189503	0.0116928	0.0176597	0.0111149	0.0121895	0.020606	0.0144703
				RRGCO202-15	BOLD:AAA6002	Lepidoptera	Noctuidae	Noctuinae	Tricholita signata	23.1692	30.2432	0.216247	0.192003	0.198682	0.201483	1.36925	1.22036	1.32982	1.31181	0.121004	0.0857704	0.133117	0.115081	0.301955	0.164438	0.141109	0.157422	0.154594	0.934157	0.834434	0.898108	0.892083	0.11532	0.088696	0.117531	0.106848	0.200035	0.231352	0.211248	0.234312	0.226546	1.68636	1.52497	1.51205	1.57747	0.153308	0.114277	0.153888	0.141016
				RRGCO128-15	BOLD:AAA6003	Lepidoptera	Tortricidae	Olethreutinae	Olethreutes bipartitana	0.8273	30.2432	0.0210068	0.0154797	0.0213029	0.0193583	0.593394	0.549356	0.544366	0.561181	0.260412	0.308974	0.225041	0.261829	0.36446	0.0282948	0.0193922	0.0228148	0.0234539	0.603269	0.591349	0.573503	0.589256	0.314413	0.34577	0.246488	0.304573	0.409821	0.0184986	0.0115226	0.0197212	0.0169076	0.561831	0.509551	0.484384	0.519117	0.230154	0.272522	0.190058	0.230968
				RRGCO250-15	BOLD:AAA6177	Lepidoptera	Erebidae	Arctiinae	Phragmatobia	8.6963	30.5471	2.79947	2.80916	2.80546	2.80496	0.474715	0.405505	0.416755	0.431868	0.191448	0.189096	0.185877	0.188748	0.38012	3.10259	2.99011	2.97408	3.01849	0.494707	0.435137	0.491945	0.476198	0.227134	0.24157	0.204455	0.225211	0.329427	3.42848	3.31569	3.37214	3.37317	0.594611	0.568508	0.564068	0.576166	0.245293	0.24749	0.233024	0.242099
				RRGCO652-15	BOLD:AAA6431	Lepidoptera	Erebidae	Lymantriinae	Orgyia leucostigma	6.08547	32.8267	0.0182265	0.0217259	0.0247809	0.0219626	5.08176	4.95457	4.96068	4.99708	0.620884	0.62823	0.546064	0.596005	0.328054	0.0262445	0.0276441	0.030963	0.0284978	5.97971	5.70235	5.85752	5.85496	0.87664	0.87398	0.728038	0.830643	0.491881	0.0293095	0.0258618	0.0374899	0.0314647	5.37517	5.48426	5.71971	5.52916	0.733772	0.672381	0.607878	0.674189
				RRGCO691-15	BOLD:AAA6438	Lepidoptera	Geometridae	Larentiinae	Horisme intestinata	2.58335	29.9392	0.443306	0.492635	0.433013	0.454964	0.971128	1.04603	1.00857	1.0072	0.676944	0.691179	0.637988	0.667033	0.404699	0.408839	0.437768	0.427615	0.424944	0.776839	0.932603	0.855542	0.85046	0.641093	0.624477	0.629688	0.631927	0.471425	0.656099	0.645777	0.568011	0.618832	1.34661	1.50918	1.3687	1.40187	0.909119	0.956875	0.884306	0.916497
				RRGCO336-15	BOLD:AAA6653	Lepidoptera	Geometridae	Ennominae	Cabera erythemaria	1.20305	28.4195	0.594061	0.473353	0.586046	0.552276	0.827876	0.973213	0.801809	0.857648	0.190813	0.332298	0.295658	0.270038	0.526472	0.512587	0.402284	0.478134	0.465547	0.653975	0.740161	0.709648	0.69899	0.180866	0.270414	0.267301	0.237839	0.388177	0.603246	0.474475	0.561177	0.548775	0.864672	0.988572	0.878257	0.905634	0.207158	0.328681	0.283662	0.270274
				RRGCO271-15	BOLD:AAA6692	Lepidoptera	Erebidae	Herminiinae	Renia adspergillus	5.3295	29.7872	0.215629	0.110802	0.186074	0.170318	0.827876	0.828178	0.847038	0.835767	0.0378665	0.0147966	0.0154221	0.0230163	0.209452	0.193553	0.0911844	0.164919	0.151189	0.685829	0.742109	0.716797	0.713323	0.0406598	0.016946	0.0110185	0.0235239	0.0497114	0.282524	0.135967	0.248566	0.22594	1.17707	1.23861	1.22146	1.21076	0.0481005	0.0167606	0.0234558	0.0302623
				RRMFE2992-15	BOLD:AAA6926	Lepidoptera	Geometridae	Larentiinae	Trichodezia albovittata	1.46525	32.0669	0.325915	0.250391	0.23281	0.264593	0.161288	0.124612	0.106006	0.128573	0.183198	0.169534	0.153004	0.168297	0.348867	0.310423	0.19681	0.217393	0.239709	0.146917	0.0911566	0.0991038	0.113632	0.191382	0.166215	0.168134	0.175687	0.361299	0.459822	0.323913	0.329794	0.369085	0.231202	0.179501	0.166514	0.193181	0.252001	0.242266	0.231051	0.242238
				RRGCO561-15	BOLD:AAA7226	Lepidoptera	Erebidae	Herminiinae	Phalaenostola larentioides	2.8666	30.0912	0.415812	0.375043	0.388669	0.391941	0.044962	0.0387746	0.0496714	0.045161	0.0746753	0.0764911	0.0819807	0.0778449	0.222006	0.573277	0.619724	0.550815	0.578782	0.0705331	0.0697309	0.061087	0.0669636	0.123732	0.108526	0.142833	0.124305	0.190996	0.580423	0.671639	0.563911	0.601014	0.0748963	0.0826442	0.0811998	0.0793917	0.119389	0.117977	0.125609	0.12091
				RRGCO300-15	BOLD:AAA7249	Lepidoptera	Argyresthiidae	Argyresthiinae	Argyresthia oreasella	0.30715	26.5957	0.00154462	0.0133071	0.0132599	0.00998299	0.00653518	0.0159834	0.00949006	0.0103648	0.0459052	0.0406281	0.0462663	0.0444933	0.36446	0.00123021	0.00825198	0.0074963	0.00580043	0.00325037	0.00506426	0.00617368	0.00481587	0.0308454	0.0223543	0.0326475	0.0284763	0.103704	0.00144145	0.0048651	0.00761513	0.00485239	0.00347345	0.00789594	0.00757864	0.00621927	0.0356442	0.0239436	0.0374854	0.0324885
				RRGCO534-15	BOLD:AAA7368	Lepidoptera	Cosmopterigidae	Cosmopteriginae	Limnaecia phragmitella	0.4882	29.1793	0.335492	0.355762	0.392147	0.364596	0.541113	0.540181	0.539318	0.540123	0.142793	0.182826	0.127841	0.149093	0.352105	0.425652	0.435292	0.456948	0.440706	0.605219	0.580831	0.602421	0.597054	0.19068	0.213808	0.178745	0.195001	0.383182	0.282043	0.295491	0.331551	0.305246	0.462837	0.451385	0.424188	0.445791	0.131462	0.148451	0.104784	0.128424
				RRGCO365-15	BOLD:AAA7528	Lepidoptera	Tortricidae	Olethreutinae	Epinotia nisella	1.34765	32.5228	0.179485	0.143119	0.198899	0.175614	0.0316303	0.0328548	0.0436139	0.0368527	0.0349049	0.038371	0.0409903	0.0381162	0.241564	0.29279	0.209188	0.345482	0.287626	0.0539562	0.0607711	0.0708349	0.0619184	0.078165	0.0706683	0.0730487	0.0740385	0.251411	0.267629	0.183337	0.294452	0.253083	0.0581803	0.0605356	0.062578	0.0604268	0.0691804	0.0602945	0.0651063	0.0650466
				RRMFB1016-15	BOLD:AAA7550	Lepidoptera	Depressariidae	Depressariinae	Agonopterix pulvipennella	1.0872	29.3313	0.0132837	0.0103198	0.0126078	0.0120664	0.0920153	0.113364	0.0934872	0.0985481	0.00401935	0.00125395	0.00568183	0.00381162	0.126927	0.00533091	0.00536379	0.00358519	0.00466556	0.0289283	0.0412932	0.0354174	0.0348577	0.00105155	0.00180276	0.00163237	0.00148572	0.00737346	0.0108109	0.00896202	0.00976299	0.00985642	0.086185	0.11686	0.102203	0.100814	0.00344944	0.00152369	0.00635718	0.0037567
				RRGCO425-15	BOLD:AAA7738	Lepidoptera	Tortricidae	Olethreutinae	Spilonota laricana	0.74645	31.155	0.0877345	0.0980382	0.0869505	0.090715	0.205727	0.234128	0.185157	0.20524	0.0302509	0.0401265	0.0304384	0.033205	0.218636	0.148035	0.135745	0.15123	0.145515	0.274331	0.349044	0.306085	0.307528	0.0508248	0.0721105	0.0399931	0.0548479	0.25379	0.150872	0.138015	0.135901	0.14125	0.350384	0.386375	0.316354	0.348817	0.0586405	0.0659539	0.0366086	0.0539852
				RRGCO802-15	BOLD:AAA7906	Trichoptera	Phryganeidae	Phryganeinae	Phryganea cinerea	42.5515	33.2827	0.0268764	0.0249848	0.0352149	0.0296017	7.23497	6.95782	7.87352	7.41809	0.271624	0.273111	0.354303	0.301924	0.225838	0.0537191	0.0412599	0.0645334	0.0540953	10.7763	10.5161	10.594	10.6354	0.492474	0.540468	0.621118	0.547984	0.498065	0.0201803	0.0192043	0.0326084	0.0247169	4.98636	4.482	4.74466	4.75352	0.205625	0.223982	0.251657	0.226098
				RRGCO812-15	BOLD:AAA8586	Trichoptera	Hydropsychidae	Arctopsychinae	Parapsyche apicalis	2.85535	36.3222	0.171144	0.178152	0.138686	0.160422	1.07151	0.913127	1.18989	1.07572	0.288547	0.261073	0.282874	0.278468	0.22749	0.41294	0.38413	0.318756	0.367697	2.142	1.85586	2.14487	2.05879	0.650206	0.596354	0.572555	0.608156	0.612473	0.459101	0.397145	0.333113	0.391831	2.44444	2.2535	2.54318	2.42375	0.681264	0.595109	0.607001	0.630152
				RRGCO570-15	BOLD:AAA8678	Lepidoptera	Crambidae	Crambinae	Urola nivalis	2.30455	30.8511	0.581395	0.645259	0.709516	0.652974	0.757297	0.791771	0.688938	0.739029	0.268662	0.316749	0.270496	0.283379	0.380054	0.623306	0.642417	0.759408	0.681802	0.78789	0.854301	0.731744	0.787625	0.310907	0.346852	0.290971	0.317202	0	0.453816	0.53388	0.588904	0.529972	0.661041	0.738271	0.591351	0.658859	0.239161	0.270999	0.226447	0.245299
absent	absent			RRGCO222-15	BOLD:AAA8684	Lepidoptera	Erebidae	Arctiinae	Haploa	15.1345	28.9	0.877036	0.870666	0.784293	0.837963	0.130181	0.130827	0.0997466	0.117962	0.0890604	0.122637	0.12845	0.113102	0.454122	0.532681	0.523588	0.490193	0.513464	0.0776839	0.0650562	0.0662858	0.0699448	0.0585361	0.0908593	0.0783539	0.075648	0.154605	0.570814	0.618123	0.579727	0.588277	0.0989934	0.103437	0.0736211	0.0912928	0.0720549	0.0968629	0.0892198	0.0854302
				RRSSC6131-15	BOLD:AAA8933	Coleoptera	Coccinellidae	Coccinellinae	Coccinella septempunctata	1.938	30.6991	0.0435583	0.0562158	0.0408667	0.0465294	0.0606465	0.0361107	0.0438158	0.0469708	0.361953	0.325526	0.312704	0.333516	0.284313	0.0524889	0.0528127	0.0596445	0.0553563	0.0555814	0.029996	0.0630365	0.0506813	0.408351	0.379301	0.346471	0.379602	0.389842	0.10931	0.0996064	0.0822044	0.0959106	0.13807	0.0755378	0.103503	0.10757	0.693146	0.669769	0.585518	0.65151
				RRMFG2721-15	BOLD:AAA9461	Hymenoptera	Formicidae	Formicinae	Camponotus pennsylvanicus	1.44955	32.2188	0.0188444	0.0122208	0.023694	0.0186638	0.0331987	0.0295989	0.028874	0.0304364	0.0774254	0.0604405	0.0718346	0.0704416	0.184014	0.0151726	0.0202174	0.0316148	0.0230756	0.0591568	0.056486	0.0454903	0.0535479	0.104804	0.0858115	0.142833	0.10982	0.263779	0.0273875	0.0330314	0.0357326	0.0322987	0.0842312	0.0834338	0.0790344	0.0821558	0.154458	0.131037	0.205403	0.163138
				RRGCO806-15	BOLD:AAA9748	Trichoptera	Phryganeidae	Phryganeinae	Ptilostomis ocellifera	16.2225	32.3708	0.00154462	0.00380203	0.000217376	0.00173617	0.111359	0.0985645	0.118727	0.110805	0.0196737	0.0200632	0.0273945	0.0225765	0.179851	0.000820139	0.00371339	0.000651852	0.00163925	0.0984863	0.109076	0.108202	0.105032	0.0196289	0.0176671	0.0281584	0.021543	0.0715939	0.00168169	0.00563327	0.00058578	0.0024262	0.183876	0.200294	0.190765	0.191108	0.04101	0.0261203	0.0414313	0.0363844
				RRGCO442-15	BOLD:AAA9812	Lepidoptera	Tortricidae	Olethreutinae	Rhopobota naevana	0.336	29.4833	0.0271853	0.0228122	0.0528224	0.0360256	0.0857415	0.0861329	0.0724879	0.0804508	0.0298278	0.0185585	0.0322647	0.0274143	0.291846	0.0311653	0.0214552	0.0593186	0.0390898	0.0763838	0.0724578	0.0822074	0.0772833	0.0262887	0.0151432	0.0265261	0.0225335	0.105369	0.0343545	0.0197164	0.0464718	0.0347249	0.0844483	0.0794858	0.0742707	0.0793917	0.0235712	0.0189373	0.029813	0.0240707
				RRGCO061-15	BOLD:AAB0052	Lepidoptera	Noctuidae	Oncocnemidinae	Calophasia lunula	7.7112	28.7234	0.330549	0.278092	0.292371	0.298535	1.45682	1.50392	1.35647	1.42903	0.343972	0.297939	0.297687	0.313799	0.422935	0.240711	0.207537	0.243141	0.231513	0.982913	1.00623	0.972517	0.986107	0.277608	0.214529	0.241591	0.24502	0.318248	0.212614	0.182313	0.221229	0.206985	0.982335	0.955146	0.97981	0.973508	0.260433	0.212228	0.232804	0.236255
				RRGCO578-15	BOLD:AAB0268	Lepidoptera	Tortricidae	Tortricinae	Archips purpurana	1.439	28.7234	0.804748	0.924709	0.874287	0.870864	1.86697	1.92423	1.91901	1.90408	0.24243	0.250791	0.273134	0.255965	0.411967	0.895592	0.965895	0.879349	0.910793	1.83679	1.93961	1.95738	1.90961	0.272351	0.311517	0.291787	0.291697	0.451684	0.103304	0.114458	0.113251	0.110468	0.263331	0.281622	0.265036	0.269271	0.0352609	0.0346095	0.0420889	0.0372192
				RRGCO601-15	BOLD:AAB0338	Lepidoptera	Drepanidae	Drepaninae	Eudeilinia herminiata	1.45625	29.6353	0.581395	0.482044	0.537571	0.532137	0.0792064	0.056238	0.0755167	0.0713199	0.0338472	0.0428852	0.0509335	0.0426608	0.227689	0.623716	0.482328	0.572652	0.56075	0.08711	0.0619398	0.0815576	0.077742	0.044165	0.0562462	0.0595816	0.0529908	0.074686	0.592435	0.491375	0.525444	0.536493	0.0926977	0.0665891	0.0794675	0.0803899	0.0358358	0.0596415	0.053488	0.0490459
				RRGCO749-15	BOLD:AAB0650	Lepidoptera	Gelechiidae	Dichomeridinae	Dichomeris	0.2915	28.8754	0.0478833	0.0551295	0.0569526	0.0538213	0.0941066	0.083469	0.0969198	0.0922963	0.0245392	0.0313488	0.0231332	0.0260216	0.205224	0.0217337	0.0272315	0.0286815	0.0261019	0.0461553	0.0377872	0.04679	0.0439162	0.012268	0.0126193	0.0155075	0.0133715	0.0247368	0.0603006	0.0540282	0.059359	0.0580771	0.104855	0.0889609	0.100471	0.0986638	0.0235712	0.0278617	0.0278401	0.0262969
				RRMPA008-15	BOLD:AAB0868	Diptera	Calliphoridae	Calliphorinae	Cynomya cadaverina	23.023	33.2827	0.00216247	0.00298731	0.00434752	0.00329873	0.0159458	0.0145035	0.00928814	0.0128326	0.100907	0.085018	0.0923297	0.0931647	0.274799	0.00287049	0.00330079	0.00684445	0.00453946	0.0191772	0.0229839	0.0133222	0.0182315	0.124784	0.128717	0.150178	0.133839	0.325859	0.00192193	0.00307269	0.00468624	0.00333602	0.0230116	0.0184239	0.0136416	0.0183507	0.117664	0.1121	0.116841	0.115623
				RRSSC5051-15	BOLD:AAB0930	Hymenoptera	Colletidae	Hylaeinae	Hylaeus	0.71605	27.0517	0.00154462	0.000543148	0.000434752	0.000781277	0	0.00147995	0.000403832	0.000575824	0.00994261	0.0185585	0.0211039	0.0164926	0.232908	0.00164028	0.000825198	0.00228148	0.00163925	0.000325037	0.00116867	0.00324931	0.00160529	0.0129691	0.0360553	0.0236694	0.024143	0.104418	0.000960966	0.00102423	0.0019526	0.00136474	0	0.00236878	0.00151573	0.0012285	0.0122647	0.0161075	0.0234558	0.0170443
				RRSSC6176-15	BOLD:AAB0974	Hymenoptera	Halictidae	Halictinae	Agapostemon	2.63895	26.1398	0.518375	0.551838	0.474315	0.511476	0.00627377	0.00118396	0.0012115	0.00279686	0.0416743	0.043136	0.0450488	0.0433205	0.372719	0.209136	0.189383	0.184474	0.193558	0.00227526	0.00116867	0.000974792	0.00149063	0.0147217	0.0205515	0.0195885	0.0182001	0.0799187	0.421864	0.421215	0.441678	0.429361	0.00672981	0.00184239	0.00108266	0.00330159	0.0390936	0.0439692	0.0458155	0.0427847
				RRGCO701-15	BOLD:AAB1378	Lepidoptera	Urodidae		Wockia asperipunctella	0.30225	31.459	0.0117391	0.00869036	0.0132599	0.0113719	0.000522814	0	0.000403832	0.000329042	0.0019039	0.00601897	0.00142046	0.00293201	0.0449959	0.023374	0.0160914	0.0189037	0.0194188	0.000325037	0	0.000649861	0.000343991	0.00350516	0.0129799	0.000816187	0.00594289	0.0118927	0.0281082	0.0240694	0.024798	0.0256267	0.000868363	0	0.00324799	0.00145884	0.00440762	0.0106658	0.00284977	0.00591333
				RRGCO704-15	BOLD:AAB1584	Lepidoptera	Crambidae	Crambinae	Crambus albellus	1.03097	29.7872	0.131602	0.136058	0.136512	0.134987	0.0345057	0.0248631	0.0228165	0.0270637	0.0945605	0.0541708	0.0657469	0.0723474	0.306184	0.12015	0.091597	0.103645	0.105038	0.0276282	0.0253213	0.018846	0.02385	0.078866	0.0493957	0.0681516	0.0654956	0.108937	0.10979	0.100631	0.130043	0.114941	0.0275705	0.0247406	0.0184053	0.023495	0.0860443	0.0504993	0.0576531	0.0656728
				RRGCO735-15	BOLD:AAB2076	Lepidoptera	Tortricidae	Olethreutinae	Ancylis metamelana	0.3812	29.4833	0.0132837	0.0176523	0.0106514	0.0136289	0.0115019	0.00680775	0.0129226	0.0107761	0.0080387	0.00626977	0.0196835	0.011728	0.15699	0.0110719	0.0160914	0.0101037	0.0122313	0.00942608	0.00662249	0.0107227	0.00905843	0.00350516	0.00865326	0.0118347	0.00780004	0.0244989	0.0136938	0.0212528	0.0123014	0.0153912	0.0134596	0.00868554	0.0158069	0.0128992	0.00804869	0.0150192	0.0217021	0.0146094
				RRGCO738-15	BOLD:AAB2093	Lepidoptera	Tortricidae	Olethreutinae	Phaneta tomonana	0.57645	32.3708	0.0182265	0.0190102	0.0280415	0.0223966	0.0138546	0.0133195	0.00726898	0.0110229	0.00148081	0.00125395	0.000405845	0.0010262	0.0428816	0.052899	0.0272315	0.0449778	0.0419901	0.0292534	0.0206466	0.0116975	0.0205248	0.00105155	0.00108166	0.000408093	0.000866671	0.00594634	0.0365167	0.031239	0.0380757	0.0355589	0.0217091	0.0192135	0.01624	0.0190417	0.00249126	0.00108835	0.000219213	0.0013218
				RRGCO550-15	BOLD:AAB2626	Lepidoptera	Ypsolophidae	Ypsolophinae	Ypsolopha dentella	1.1132	29.6353	0.735857	0.667528	0.748644	0.719122	0.591042	0.665976	0.532453	0.587998	0.21366	0.297438	0.258929	0.254499	0.349329	0.776672	0.692341	0.788089	0.755317	0.636423	0.598751	0.518914	0.583867	0.219072	0.314402	0.274239	0.268544	0.285424	0.769013	0.691612	0.767957	0.745676	0.677974	0.706424	0.537434	0.636439	0.216165	0.299078	0.254726	0.254899
				RRMFG2330-15	BOLD:AAB2693	Lepidoptera	Geometridae	Larentiinae	Anticlea multiferata	1.1042	30.3951	0.114302	0.091792	0.0997757	0.101306	0.195794	0.156578	0.20232	0.187554	0.00169236	0.00326028	0.00385553	0.00293201	0.0945509	0.12015	0.0899466	0.102993	0.104282	0.189822	0.148422	0.193659	0.17899	0.000350516	0.00252387	0.00244856	0.00173334	0.0244989	0.135736	0.0996064	0.117351	0.117898	0.241188	0.223455	0.267634	0.245393	0.00134145	0.0050064	0.00306898	0.00306102
				RRSSC5002-15	BOLD:AAB2708	Hymenoptera	Halictidae	Halictinae	Agapostemon	1.7808	28.2675	0.124805	0.112432	0.1276	0.121966	0.0138546	0.0139115	0.0125188	0.0133262	0.0198852	0.0233235	0.0300325	0.0245556	0.202647	0.189862	0.135333	0.170785	0.165817	0.0266531	0.0163614	0.0253446	0.0231621	0.032598	0.0382186	0.0420336	0.0373907	0.155318	0.220301	0.177448	0.214591	0.205393	0.031044	0.0184239	0.0324799	0.0278716	0.0350693	0.0450576	0.0561186	0.0449413
				RRGCO562-15	BOLD:AAB3457	Lepidoptera	Tortricidae	Tortricinae	Sparganothis unifasciana	1.9312	28.7234	0.121407	0.162673	0.147381	0.14497	0.563332	0.525085	0.488031	0.522025	0.101753	0.127151	0.0803573	0.101448	0.298982	0.161567	0.204649	0.175348	0.180065	0.601644	0.560574	0.529637	0.564145	0.112516	0.166936	0.109777	0.130372	0.266872	0.0987392	0.123932	0.119694	0.114334	0.50517	0.439804	0.386727	0.444102	0.0824033	0.108182	0.0745325	0.0881434
				RRGCO126-15	BOLD:AAB3571	Lepidoptera	Tortricidae	Tortricinae	Cochylis hoffmanana	0.411	28.7234	0.424462	0.473896	0.53931	0.486128	0.720438	0.676632	0.696005	0.69831	0.234603	0.292422	0.26319	0.261829	0.585806	0.474861	0.469538	0.530282	0.494676	0.612695	0.654847	0.646612	0.637071	0.274804	0.292769	0.281584	0.28303	0.482842	0.484327	0.52287	0.568597	0.528456	0.760252	0.763801	0.771506	0.765278	0.277105	0.31105	0.294403	0.29344
				RRGCO478-15	BOLD:AAB3571	Lepidoptera	Tortricidae	Tortricinae	Cochylis hoffmanana	0.4374	28.5714	0.424462	0.473896	0.53931	0.486128	0.720438	0.676632	0.696005	0.69831	0.234603	0.292422	0.26319	0.261829	0.585806	0.474861	0.469538	0.530282	0.494676	0.612695	0.654847	0.646612	0.637071	0.274804	0.292769	0.281584	0.28303	0.482842	0.484327	0.52287	0.568597	0.528456	0.760252	0.763801	0.771506	0.765278	0.277105	0.31105	0.294403	0.29344
				RRGCO746-15	BOLD:AAB3840	Lepidoptera	Tortricidae	Tortricinae	Thyraylia hollandana	0.10465	29.6353	0.0376888	0.0219975	0.0278242	0.0287336	0.0214354	0.027231	0.0123169	0.0193312	0.00042309	0.00150474	0.0018263	0.00124611	0.0738699	0.0533091	0.0264063	0.0453037	0.0419901	0.0253529	0.029996	0.0181961	0.024194	0	0.00144221	0.00204047	0.00111429	0.00856272	0.0314716	0.0273982	0.0341705	0.0313131	0.0219262	0.0284254	0.0158069	0.0216523	0.000766542	0.00108835	0.00131528	0.00104353
				RRGCO513-15	BOLD:AAB3885	Lepidoptera	Erebidae	Herminiinae	Macrochilo absorptalis	1.45755	29.3313	1.23817	1.2525	1.34817	1.28668	0.851142	0.810419	0.744061	0.7962	0.253431	0.207153	0.174107	0.211251	0.340674	1.1445	1.20273	1.29067	1.21885	0.762538	0.720683	0.683654	0.722381	0.230639	0.226427	0.195069	0.218401	0.269012	1.00229	0.983005	1.13251	1.04713	0.765245	0.672208	0.722786	0.723048	0.22613	0.200256	0.179316	0.203001
				RRSSC1991-15	BOLD:AAB4175	Lepidoptera	Nymphalidae	Satyrinae	Megisto cymela	2.24745	28.4195	0.09762	0.0586599	0.0513008	0.066669	0.0857415	0.0701495	0.050681	0.0671246	0.14385	0.137935	0.155439	0.146307	0.371464	0.124251	0.106451	0.0792	0.101381	0.107912	0.0954418	0.0789581	0.0940242	0.22433	0.237244	0.258323	0.239077	0.627457	0.0744748	0.0555645	0.0411998	0.0559542	0.0744621	0.0815914	0.0588969	0.0710226	0.140852	0.144097	0.167698	0.150407
				RRGCO428-15	BOLD:AAB4321	Lepidoptera	Gelechiidae	Gelechiinae	Metzneria lappella	1.22425	30.0912	0.212849	0.15181	0.208246	0.1915	0.32702	0.415569	0.337806	0.356024	0.217468	0.177309	0.158685	0.184497	0.340608	0.304682	0.215789	0.264978	0.262154	0.374443	0.501751	0.408438	0.423911	0.276206	0.245897	0.216698	0.247744	0.358921	0.230391	0.1416	0.198384	0.19167	0.339964	0.424538	0.339307	0.364403	0.208691	0.171959	0.164848	0.183035
				RRGCO124-15	BOLD:AAB4409	Lepidoptera	Tortricidae	Tortricinae	Aethes biscana	1.1392	30.5471	0.141796	0.149637	0.166728	0.154259	0.0904469	0.0739973	0.086622	0.084317	0.0145966	0.0253299	0.0249595	0.021477	0.214606	0.17428	0.150599	0.202726	0.178048	0.105312	0.0946627	0.107552	0.102968	0.0203299	0.0216332	0.0322394	0.0243906	0.0987092	0.156397	0.146977	0.176515	0.161418	0.102901	0.0858026	0.0913768	0.0938266	0.0168639	0.021767	0.0282785	0.0220532
				RRGCO376-15	BOLD:AAB4478	Lepidoptera	Pyralidae	Phycitinae	Dioryctria	2.9592	28.5714	1.80597	1.89368	1.94617	1.89	0.616137	0.626905	0.511454	0.576482	0.210699	0.164519	0.126421	0.166758	0.440775	1.11416	1.1953	1.2157	1.17824	0.360141	0.334631	0.332729	0.342959	0.140206	0.113574	0.0930453	0.116753	0.227388	1.36193	1.26134	1.60015	1.42463	0.521235	0.492707	0.451254	0.488098	0.186461	0.154763	0.128678	0.15799
				RRGCO243-15	BOLD:AAB5494	Lepidoptera	Pyralidae	Pyralinae	Aglossa cuprina	2.4109	30.0912	0.177322	0.201508	0.148685	0.173617	1.32507	1.30443	1.10266	1.22873	0.225507	0.260571	0.247565	0.243723	0.389832	0.333797	0.320177	0.224237	0.287247	1.56375	1.64939	1.49176	1.56355	0.345959	0.39769	0.41095	0.38344	0.447402	0.135016	0.123932	0.0988015	0.117671	0.754824	0.867501	0.745955	0.78455	0.162315	0.161075	0.192908	0.171626
				RRGCO088-15	BOLD:AAB5712	Lepidoptera	Pyralidae	Phycitinae	Acrobasis indigenella	0.9143	28.8754	0.191533	0.183584	0.220637	0.200615	0.288855	0.319668	0.223925	0.270966	0.444244	0.459448	0.422079	0.440681	0.447382	0.2362	0.236419	0.278993	0.252823	0.377693	0.357225	0.278141	0.336538	0.570639	0.59383	0.562761	0.576213	0.61057	0.291413	0.269629	0.335261	0.301986	0.459581	0.4477	0.349484	0.417075	0.665742	0.682612	0.628923	0.659441
				RRGCO351-15	BOLD:AAB6609	Lepidoptera	Crambidae	Pyraustinae	Fumibotys fumalis	1.46275	30.8511	0.180412	0.170277	0.137816	0.160162	0.204943	0.286222	0.220896	0.234031	0.0880027	0.0762403	0.0734579	0.0793109	0.304796	0.228409	0.224454	0.185778	0.210707	0.236627	0.354888	0.256695	0.278518	0.109711	0.0904987	0.113042	0.104124	0.182434	0.240241	0.242999	0.181201	0.21813	0.267239	0.384006	0.298815	0.312499	0.103866	0.107964	0.0982075	0.103379
				RRMFI4216-15	BOLD:AAB6702	Coleoptera	Cerambycidae	Cerambycinae	Clytus ruricola	2.93885	37.538	0.404691	0.410891	0.378017	0.396021	0.0954136	0.0926447	0.1054	0.0987126	0.035328	0.0421328	0.0371348	0.0379696	0.212624	0.341178	0.346171	0.3168	0.333272	0.0734584	0.0747952	0.0744091	0.0741874	0.0301443	0.0389397	0.0281584	0.0325621	0.133436	0.653216	0.636047	0.53716	0.603061	0.174107	0.159235	0.178856	0.171452	0.0609401	0.0935979	0.0646679	0.0725601
				RRMPC919-15	BOLD:AAB7105	Hymenoptera	Vespidae	Polistinae	Polistes dominula	5.90055	25.8359	0.39635	0.295201	0.289545	0.321365	2.24418	2.38508	2.12638	2.23535	0.0258085	0.0213172	0.0389611	0.0292468	0.293696	0.483882	0.366388	0.390785	0.411956	2.46346	2.38994	2.40709	2.42193	0.0336495	0.0400213	0.0518278	0.0413526	0.163167	0.424747	0.321865	0.328818	0.35703	2.44835	2.41458	2.36497	2.40893	0.0260624	0.0267734	0.0486653	0.0334625
				RRSSA3965-15	BOLD:AAB7401	Coleoptera	Cerambycidae	Lepturinae	Trachysida mutabilis	2.604	33.7386	0.127277	0.147736	0.136512	0.137505	0.029539	0.026639	0.0331143	0.0301896	0.0336356	0.015549	0.0225244	0.0243357	0.168289	0.17715	0.226517	0.187082	0.19608	0.0364042	0.0272691	0.0545883	0.0401323	0.0532784	0.0252387	0.0359122	0.0383812	0.203127	0.196998	0.245047	0.22904	0.223665	0.0592658	0.0386901	0.0638771	0.0548985	0.0580656	0.026991	0.0425274	0.0432021
				RRSSC4965-15	BOLD:AAB7413	Hymenoptera	Andrenidae	Andreninae	Andrena nasonii	1.70345	33.4347	0.186899	0.177609	0.168032	0.176395	0.0130704	0.00177594	0.0050479	0.0066631	0.0281355	0.0278378	0.0357144	0.0307861	0.210509	0.202984	0.212901	0.16883	0.192801	0.0113763	0.00116867	0.00324931	0.00550385	0.0389072	0.0385791	0.0383608	0.0386288	0.158648	0.301743	0.322633	0.28547	0.301607	0.0206236	0.00236878	0.00671251	0.0103655	0.0574906	0.0502817	0.0600644	0.0560027
				RRGCO574-15	BOLD:AAB7492	Lepidoptera	Pterophoridae	Pterophorinae	Adaina montanus	0.1309	31.003	0.0556064	0.0969519	0.0678214	0.0737005	0.0946294	0.0923487	0.0785454	0.0874429	0.0327895	0.0466471	0.015828	0.0307128	0.196436	0.0373163	0.0540505	0.0492148	0.0470339	0.0588318	0.0455783	0.0630365	0.0564145	0.0262887	0.0310075	0.0138752	0.024143	0.0670747	0.0658261	0.105752	0.0740035	0.0808227	0.115709	0.11607	0.10307	0.111333	0.0392853	0.0524584	0.0173178	0.0365235
				RRMFI4192-15	BOLD:AAB7690	Hymenoptera	Megachilidae	Megachilinae	Megachile inermis	9.88	27.6596	0.415503	0.423384	0.38693	0.406611	0.196055	0.191801	0.221098	0.205075	0.0253854	0.0238251	0.0330764	0.0277075	0.27209	0.122611	0.0755056	0.123852	0.108695	0.0562315	0.0498635	0.0666108	0.0580198	0.00876289	0.00324497	0.0114266	0.00767623	0.0297317	0.33826	0.324937	0.299919	0.319424	0.182356	0.195819	0.206789	0.194947	0.0243377	0.0232906	0.0311283	0.0261578
				RRSSA4328-15	BOLD:AAB8645	Hymenoptera	Colletidae	Hylaeinae	Hylaeus	0.9857	24.924	0.0166819	0.0382919	0.0310848	0.0293413	0.00392111	0.00769572	0.00949006	0.00723893	0.0505592	0.0473994	0.0539774	0.0508704	0.385538	0.0200934	0.0375465	0.0430222	0.0342982	0.00877601	0.00740161	0.0126723	0.00974641	0.0634433	0.0468718	0.0693759	0.0595527	0.245703	0.0213815	0.0496752	0.0437382	0.03844	0.00607854	0.00684315	0.0147242	0.0093673	0.0739713	0.0661715	0.0672984	0.0693599
				RRMFA194-15	BOLD:AAB8817	Diptera	Muscidae	Azeliinae	Muscina levida	0.5619	32.3708	0.163421	0.10347	0.168249	0.146186	0.135147	0.105668	0.132053	0.125694	0.0731945	0.047901	0.0801544	0.0683159	0.305985	0.163618	0.11594	0.157422	0.14665	0.118639	0.113361	0.137771	0.123837	0.0704536	0.0670628	0.0885562	0.0747814	0.268061	0.0992197	0.0660629	0.0827902	0.0830214	0.0803236	0.0855394	0.0827155	0.0826933	0.0408184	0.026338	0.0541456	0.0404194
				RRMPG978-15	BOLD:AAB8911	Coleoptera	Curculionidae	Entiminae	Polydrusus formosus	1.18955	33.1307	0.0624027	0.0727818	0.0915154	0.0773464	0.0036597	0.00769572	0.0100958	0.00740345	0.0234815	0.0193109	0.0229302	0.0220634	0.16558	0.11892	0.117178	0.154815	0.132275	0.00942608	0.0105181	0.0123474	0.0107784	0.0329485	0.0439874	0.0448903	0.0403621	0.176725	0.118199	0.131614	0.156403	0.137004	0.0115058	0.0121071	0.0194879	0.0145116	0.0358358	0.0400512	0.0412121	0.0388889
				RRMPE026-15	BOLD:AAB9140	Diptera	Calliphoridae		Phormia regina	11.2593	32.2188	0.206979	0.205038	0.204334	0.205302	0.303494	0.302797	0.351738	0.322955	1.34352	1.45534	1.50711	1.43529	0.391484	0.269006	0.245496	0.260089	0.258371	0.375418	0.362679	0.41981	0.387334	1.74907	1.83233	1.78745	1.7893	0.871495	0.138379	0.138271	0.178272	0.153836	0.274403	0.246617	0.310724	0.279176	1.08178	1.15147	1.19515	1.14002
				RRGCO105-15	BOLD:AAB9376	Trichoptera	Limnephilidae	Leptocerinae	Leptocerus americanus	0.1835	33.7386	0.00803203	0.00461676	0.00804292	0.00694469	0.00104563	0.00147995	0	0.000740345	0.00676944	0.00652056	0.00344968	0.00549752	0.073011	0.0168129	0.0160914	0.0189037	0.0174013	0.00292534	0.000389558	0	0.00114664	0.00911341	0.0162249	0.00367284	0.00990481	0.0187904	0.0192193	0.0171559	0.019526	0.0187272	0.00195382	0.00184239	0	0.0012285	0.0147559	0.0248143	0.00964538	0.0163486
				RRGCO183-15	BOLD:AAC0644	Lepidoptera	Noctuidae	Noctuinae	Amphipoea americana	23.2371	30.3951	1.00802	0.91629	0.843637	0.913053	2.05335	1.89611	2.02421	1.99778	0.193987	0.169534	0.21246	0.193513	0	0.828751	0.741853	0.7128	0.757334	1.51565	1.38878	1.58079	1.50129	0.154227	0.164773	0.166502	0.161572	0	0.819223	0.729764	0.714456	0.752045	1.65597	1.51181	1.68029	1.62254	0.167298	0.155634	0.169671	0.164321
				RRSSA2333-15	BOLD:AAC0661	Coleoptera	Carabidae	Harpalinae	Pterostichus melanarius	11.7566	30.3951	1.01358	1.09254	1.16144	1.09787	0.0606465	0.0476543	0.0658247	0.0591453	0.0194621	0.0137935	0.0221186	0.0187649	0.217976	1.19494	1.38881	1.30599	1.29715	0.0672827	0.0693414	0.0783083	0.0717794	0.0238351	0.0223543	0.0363203	0.0271144	0.140809	0.934779	1.06648	1.02902	1.01036	0.0696861	0.0686947	0.0762195	0.0717136	0.022613	0.0193726	0.0291553	0.0236533
				RRGCO721-15	BOLD:AAC0745	Lepidoptera	Crambidae	Pyraustinae	Perispasta caeculalis	0.2862	29.1793	0.0580778	0.0494264	0.0339107	0.0456613	0.733247	0.864881	0.626748	0.726443	0.160986	0.139941	0.132103	0.144402	0.386	0.0196833	0.0202174	0.0146667	0.0179057	0.246053	0.257498	0.216729	0.239074	0.0687011	0.0533618	0.0424417	0.055467	0.0880058	0.0470873	0.0537721	0.0246027	0.0403355	0.652575	0.779329	0.567099	0.659243	0.145451	0.132125	0.112018	0.13058
				RRSSC1988-15	BOLD:AAC1312	Diptera	Syrphidae	Syrphinae	Toxomerus geminatus	0.2963	29.3313	0.167128	0.168647	0.180422	0.172923	0.0635219	0.0426225	0.0294798	0.0438449	0.0435782	0.0732309	0.0663557	0.0604727	0.346356	0.0992369	0.107276	0.103645	0.103399	0.0318537	0.0186988	0.0201457	0.02385	0.0322474	0.0447085	0.0506036	0.0420955	0.185526	0.112673	0.118299	0.124381	0.118884	0.0447207	0.0300046	0.0292319	0.0349354	0.0402435	0.0568118	0.0530496	0.0496024
				RRSSC3245-15	BOLD:AAC1974	Diptera	Tephritidae	Tephritinae	Eurosta solidaginis	1.04665	31.7629	0.0345995	0.0407361	0.0449969	0.0407132	0.0104563	0.0145035	0.0141341	0.0130794	0.0742522	0.0594374	0.0639206	0.0661902	0.204365	0.0307552	0.0433229	0.0329185	0.035433	0.00617571	0.0163614	0.0113726	0.0110077	0.0697526	0.0508379	0.0559088	0.0590575	0.208597	0.0305107	0.0506994	0.0411998	0.0406388	0.00824945	0.0210558	0.0233855	0.0173525	0.0709051	0.0555057	0.0530496	0.060316
				RRMFG2636-15	BOLD:AAC2266	Diptera	Sciomyzidae	Sciomyzinae	Tetanocera plumosa	1.7986	39.9696	0.00247139	0.00135787	0.00326064	0.00243064	0.00418251	0.00503182	0.00201916	0.0035372	0.0148081	0.0180569	0.0140017	0.0154664	0.0837149	0.00205035	0.00453859	0.00423704	0.00365679	0.0117013	0.00973896	0.00812327	0.00986107	0.0273402	0.0367764	0.0297908	0.031324	0.143901	0.0028829	0.00409692	0.00722462	0.00492821	0.0162818	0.0113175	0.00736211	0.0116707	0.0354526	0.0524584	0.0427466	0.0432021
				RRGCO280-15	BOLD:AAC2309	Lepidoptera	Gelechiidae	Anacampsinae	Anacampsis niveopulvella	2.55895	28.8754	0.0169908	0.0162944	0.0130426	0.0151915	0.398907	0.491638	0.490252	0.461893	0.30124	0.230727	0.26664	0.268132	0.49403	0.023784	0.0136158	0.0123852	0.0162664	0.340639	0.393064	0.438981	0.390774	0.275155	0.253829	0.290154	0.272382	0.433607	0.0182583	0.0199725	0.0165971	0.0181207	0.399664	0.470598	0.53895	0.469747	0.273847	0.235954	0.268536	0.260047
				RRMFC2016-15	BOLD:AAC2498	Diptera	Muscidae	Phaoniinae	Helina evecta	0.6252	29.6353	0.185355	0.255823	0.254765	0.235598	0.319962	0.305461	0.277837	0.29877	0.784197	0.62823	0.74432	0.724207	0.422803	0.186582	0.238482	0.222933	0.216507	0.250279	0.276976	0.275866	0.267166	0.804433	0.681445	0.734568	0.741004	0.634355	0.145586	0.184362	0.174367	0.168242	0.229682	0.249249	0.230174	0.235565	0.568583	0.509129	0.551102	0.544026
				RRGCO269-15	BOLD:AAC3111	Lepidoptera	Erebidae	Hypenodinae	Dyspyralis nigellus	2.20695	28.7234	0.565949	0.444295	0.555831	0.523022	0.0677045	0.084061	0.0512867	0.0655616	0.0829256	0.074234	0.086445	0.0816565	0.394061	0.640939	0.525651	0.664563	0.614845	0.0728084	0.0744056	0.0760338	0.0744167	0.114969	0.0904987	0.10692	0.104124	0.275672	0.401203	0.332107	0.400478	0.380458	0.0484112	0.0592196	0.049586	0.0519808	0.0689888	0.0528937	0.0705866	0.064351
				RRSSC6586-15	BOLD:AAC3361	Coleoptera	Carabidae	Harpalinae	Poecilus lucublandus	13.173	30.3951	0.0145194	0.0252564	0.0217376	0.0208341	0.726973	0.623058	0.673189	0.676181	0.108523	0.127151	0.120536	0.118307	0.362874	0.0131222	0.0231056	0.0211852	0.0192927	0.561664	0.507594	0.579351	0.551991	0.0900825	0.135568	0.10284	0.109572	0.312302	0.0124926	0.0227891	0.0132777	0.0158461	0.636727	0.560349	0.623398	0.609719	0.0910269	0.117106	0.108072	0.10477
				RRGCO742-15	BOLD:AAC4337	Lepidoptera	Nepticulidae	Nepticulinae	Nepticulinae	0.00665	28.4195	0.04881	0.0548579	0.0541267	0.0528664	0.00601236	0.00355187	0.00201916	0.00370172	0.00634635	0.00200632	0	0.00278541	0.0830541	0.0377264	0.0330079	0.0462815	0.0395942	0.00552563	0.00389558	0.00259945	0.00401323	0.00315464	0.00108166	0	0.00148572	0.00475707	0.0415618	0.044298	0.0447145	0.0435957	0.00846654	0.00473757	0.00194879	0.00506756	0.00689888	0.00239436	0.000219213	0.00333929
				RRMFA256-15	BOLD:AAC5044	Hymenoptera	Apidae	Nomadinae	Nomada subrutila	3.449	23.1003	0.0293478	0.0420939	0.0345628	0.0355047	0.0107177	0.0106556	0.0117111	0.0111052	0.112542	0.105332	0.115463	0.11149	0.408399	0.00533091	0.00618899	0.00782223	0.006557	0.00325037	0.00155823	0.00227451	0.00240794	0.0213815	0.0216332	0.0265261	0.0230287	0.0734967	0.0233034	0.0478828	0.0392472	0.036772	0.0169331	0.0171079	0.0177557	0.0172758	0.120539	0.120589	0.143146	0.127728
				RRMPA001-15	BOLD:AAC6088	Diptera	Syrphidae	Syrphinae	Syrphus torvus	8.9356	30.5471	0.403146	0.404917	0.389103	0.398104	0.0982891	0.10034	0.112063	0.104471	1.0353	1.12053	1.32245	1.16394	0.471895	0.393257	0.431579	0.409037	0.411074	0.103687	0.109855	0.125098	0.113058	1.21944	1.2367	1.60503	1.34235	0.788722	0.287088	0.311878	0.294061	0.297133	0.0798894	0.0942249	0.103503	0.0924445	0.850862	0.923137	1.22387	0.992327
				RRSSA2279-15	BOLD:AAC6184	Coleoptera	Cerambycidae	Cerambycinae	Xylotrechus colonus	3.30405	34.8024	0.0089588	0.00678935	0.00826029	0.00798639	0.0117633	0.0136155	0.0163552	0.0141488	0.0145966	0.0147966	0.00487014	0.0111416	0.143049	0.0168129	0.00783938	0.0114074	0.0119791	0.0104012	0.0175301	0.0217704	0.0165116	0.0234845	0.016946	0.00979424	0.0170858	0.0773024	0.00936941	0.0104984	0.0173781	0.0128133	0.0128084	0.0186871	0.0242517	0.018581	0.0222297	0.02242	0.00898774	0.0180878
				RRMPA085-15	BOLD:AAC6233	Hemiptera	Nabidae	Nabinae	Nabis roseipennis	1.48985	34.9544	0	0.000543148	0	0.000173617	0	0	0.000201916	8.22605e-05	0.000846179	0.00150474	0.000608767	0.000952904	0.0355474	0.00041007	0.000825198	0	0.000378289	0.00162519	0	0.00129972	0.00103197	0.00245361	0.00396608	0.000816187	0.0024762	0.0116548	0.000240241	0.000256058	0	0.000151637	0.00173673	0	0.0012992	0.00107494	0.00229963	0.00413572	0.00219213	0.00285231
				RRMFG2635-15	BOLD:AAC6974	Diptera	Dryomyzidae	Dryomyzinae	Dryomyza anilis	1.03965	37.0821	0.10627	0.122751	0.135425	0.123181	0.0219582	0.027823	0.0351334	0.0289557	0.50665	0.522146	0.561892	0.531134	0.271693	0.138604	0.141522	0.16883	0.151189	0.0273031	0.0331125	0.0428908	0.0345138	0.592021	0.623396	0.604386	0.606546	0.581789	0.176577	0.177704	0.206194	0.188409	0.0356029	0.0434277	0.0493695	0.0427671	0.689696	0.721357	0.719896	0.709391
				RRMFG2297-15	BOLD:AAC6989	Coleoptera	Staphylinidae	Staphylininae	Ontholestes cingulatus	13.4414	36.0182	0.19802	0.157513	0.183683	0.179347	0.00784221	0.0180554	0.0102977	0.011681	0.000634635	0.000752372	0.000202922	0.000513102	0.0767772	0.196423	0.122129	0.185126	0.169347	0.00617571	0.013245	0.00714847	0.00859977	0.00210309	0	0.00163237	0.0012381	0.0202175	0.135977	0.121371	0.177686	0.147846	0.00759817	0.0144759	0.00801171	0.00975121	0.000958177	0.000870678	0.000438426	0.000765255
				RRSSC4113-15	BOLD:AAC7655	Hymenoptera	Halictidae	Halictinae	Sphecodes ranunculi	1.74115	26.8997	0.227986	0.195262	0.2552	0.228393	0.00862644	0.0124316	0.014538	0.0120923	0.0239046	0.026333	0.0318588	0.0274876	0.229737	0.0955462	0.083345	0.101037	0.0939417	0.00162519	0.00428514	0.00649861	0.00412789	0.010165	0.0122588	0.0224451	0.0146096	0.0646961	0.0742346	0.0435298	0.109541	0.0788514	0.00347345	0.00210558	0.00627945	0.0040694	0.0122647	0.0152369	0.0140296	0.0137746
				RRMFC2068-15	BOLD:AAC8595	Diptera	Heleomyzidae	Suilliinae	Suillia quinquepunctata	0.6981	37.69	0.0262586	0.0149366	0.0221724	0.0210077	0.0112405	0.0171674	0.0268549	0.019249	0.0755215	0.0764911	0.0752842	0.0757192	0.117809	0.047158	0.0408473	0.0420445	0.043251	0.0331538	0.037008	0.0432158	0.037839	0.12934	0.142779	0.143649	0.138296	0.237853	0.0586189	0.0494191	0.0572111	0.0553476	0.0449378	0.0442173	0.0601961	0.0501381	0.156566	0.166735	0.164629	0.162373
				RRSSA3896-15	BOLD:AAC9780	Coleoptera	Cerambycidae	Lepturinae	Pidonia ruficollis	0.60195	31.9149	0.453501	0.357934	0.419536	0.409389	0.0318917	0.028711	0.0234223	0.0275573	0.246238	0.258314	0.254668	0.252813	0.271627	0.739766	0.544218	0.609808	0.629725	0.0507058	0.0409036	0.0386667	0.0435722	0.378206	0.418962	0.419928	0.404859	0.540403	0.857662	0.657556	0.733982	0.750377	0.0568778	0.0539556	0.0586804	0.0566645	0.447661	0.502599	0.457279	0.468266
				RRGCO299-15	BOLD:AAC9993	Lepidoptera	Gelechiidae	Gelechiinae	Athrips mouffetella	0.33945	32.6748	0.0194622	0.027429	0.0345628	0.0280392	0.190827	0.174042	0.202522	0.190927	0.0408282	0.0205648	0.0407874	0.0348909	0.246387	0.0159927	0.016504	0.0198815	0.0176535	0.096211	0.0880402	0.118925	0.101821	0.0280412	0.0176671	0.0281584	0.0245144	0.0673125	0.0372374	0.0437859	0.0531107	0.0453395	0.300454	0.288465	0.343421	0.312192	0.0674557	0.0465813	0.0554609	0.0569767
				RRMPB104-15	BOLD:AAD0853	Diptera	Scathophagidae	Scathophaginae	Scathophaga furcata	4.5894	31.155	0.157551	0.16213	0.159337	0.159728	0.33617	0.280302	0.33296	0.319335	1.09263	1.032	1.20292	1.11475	0.509755	0.113589	0.129969	0.114726	0.119035	0.209649	0.215815	0.238174	0.22153	0.907485	0.812686	0.896989	0.871748	0.732351	0.105706	0.112409	0.10134	0.105994	0.205585	0.196872	0.222163	0.208922	0.708093	0.653662	0.729761	0.697564
				RRSSC3239-15	BOLD:AAD1219	Hemiptera	Nabidae	Nabinae	Nabis rufusculus	0.6765	36.0182	0	0.000271574	0	8.68086e-05	0	0	0.000807665	0.000329042	0.000846179	0.00175553	0.00223215	0.00161261	0.0447977	0.000820139	0.00247559	0	0.00100877	0	0	0.000974792	0.000343991	0.0066598	0.00252387	0.00408093	0.00445717	0.0271153	0.000720724	0.00409692	0	0.00144055	0	0	0.00173226	0.000614249	0.00824033	0.00544174	0.00898774	0.00758298
				RRGCO589-15	BOLD:AAD1851	Lepidoptera	Coleophoridae	Coleophorinae	Coleophora granifera	0.08925	29.9392	0.069199	0.0630051	0.0273894	0.0505226	0.00496674	0.00207193	0.00343258	0.0035372	0.0145966	0.00877767	0.0137987	0.0126077	0.185203	0.00123021	0.000825198	0	0.000630481	0.000325037	0.000389558	0	0.000229327	0.000350516	0.000360553	0	0.00024762	0.000237853	0.00192193	0.0017924	0.000781039	0.00144055	0	0	0.000216533	7.67811e-05	0.000191635	0	0	6.95686e-05
				RRMFI4245-15	BOLD:AAD1879	Hymenoptera	Ichneumonidae	Diplazontinae	Diplazon	0.3628	26.2918	0.33302	0.329691	0.297805	0.317893	0.0405181	0.0396626	0.0363449	0.0385802	0.502419	0.455436	0.442777	0.467143	0.490264	0.393667	0.366801	0.317778	0.356096	0.035104	0.0420723	0.042241	0.0396736	0.647402	0.53506	0.507668	0.566432	0.706663	0.469912	0.432994	0.369236	0.419884	0.0568778	0.0460597	0.0534836	0.0525183	0.7171	0.59968	0.611385	0.646014
				RRSSA235-15	BOLD:AAD2789	Diptera	Syrphidae	Eristalinae	Temnostoma balyras	6.6553	31.307	0.607654	0.507028	0.549962	0.55245	0.0452234	0.0325588	0.065017	0.0497676	0.197583	0.206401	0.250609	0.219314	0.368094	0.600342	0.568149	0.58406	0.584204	0.0468054	0.0350602	0.0649861	0.049764	0.220124	0.245176	0.289746	0.249849	0.52637	0.701505	0.642449	0.617216	0.651282	0.0677323	0.0510604	0.0993885	0.0740938	0.269823	0.275787	0.334958	0.292397
				RRSSA244-15	BOLD:AAD3177	Diptera	Pipunculidae	Nephrocerinae	Nephrocerus	0.2773	31.9149	0.0308924	0.0200965	0.0413015	0.0315983	0.0130704	0.00887968	0.0107016	0.0109406	0.0535208	0.05392	0.0533686	0.0535825	0.271429	0.0405969	0.0288819	0.0580148	0.0437554	0.0204773	0.0105181	0.00974792	0.0137596	0.0774639	0.0804032	0.083251	0.080229	0.279002	0.0362765	0.0281663	0.0423714	0.0362413	0.0210578	0.0121071	0.0155904	0.0165079	0.0595986	0.0663892	0.0657639	0.0637248
				RRGCO481-15	BOLD:AAD3996	Lepidoptera	Gracillariidae	Gracillariinae	Acrocercops astericola	0.0376	31.155	0	0	0	0	0.00496674	0.00384786	0.00383641	0.00419529	0.00296163	0.00175553	0.00243507	0.00241891	0.0870185	0.00041007	0	0	0.000126096	0.00455052	0.00701205	0.00259945	0.00458655	0.0045567	0.00396608	0.00285665	0.00383812	0.00570848	0	0	0	0	0.00521018	0.00579036	0.00411412	0.00499077	0.00383271	0.00413572	0.00460348	0.00417412
				RRMFD560-15	BOLD:AAD4513	Coleoptera	Cerambycidae	Cerambycinae	Cyrtophorus verrucosus	1.97845	36.1702	0.0552974	0.0871752	0.0832551	0.076652	0.0232652	0.0195353	0.0209993	0.0213055	0.0141735	0.00501581	0.0127841	0.010995	0.0753896	0.144755	0.164627	0.186756	0.167078	0.0624072	0.0397349	0.0380169	0.0471268	0.0234845	0.0151432	0.0240775	0.0208001	0.0528035	0.178499	0.237365	0.230602	0.216159	0.0881388	0.0607988	0.0599796	0.070178	0.0377522	0.0141485	0.0274016	0.0269231
				RRSSA2306-15	BOLD:AAD5192	Hymenoptera	Ichneumonidae	Pimplinae	Pimpla pedalis	9.8222	25.9878	0.174851	0.168376	0.159337	0.166586	0.0530657	0.0485423	0.0428062	0.0476288	0.0361742	0.0511613	0.070617	0.0529961	0.355144	0.109489	0.099849	0.1056	0.105038	0.0380294	0.0315542	0.0259945	0.0318765	0.0255876	0.0331708	0.0550926	0.0371431	0.205268	0.150151	0.142624	0.159332	0.151486	0.0596999	0.0555348	0.0476372	0.0542075	0.0413933	0.0535467	0.077163	0.0566288
				RRMFC1666-15	BOLD:AAD5593	Hymenoptera	Vespidae	Vespinae	Vespula maculifrons	5.2062	29.1793	2.21406	2.17042	2.23484	2.20841	1.32899	1.53145	1.3175	1.38058	1.4292	1.57421	1.42797	1.47114	0.403443	1.34708	1.43172	1.46276	1.4177	0.82982	0.959872	0.799004	0.857225	0.987402	0.996568	1.09736	1.02391	0.524467	2.1098	2.2108	2.10373	2.13733	1.49228	1.71131	1.54669	1.57547	1.43458	1.59378	1.60639	1.53997
				RRSSC6090-15	BOLD:AAD6344	Hemiptera	Membracidae	Smiliinae	Publilia concava	0.28865	33.1307	0.00710526	0.00896194	0.00260851	0.00590298	0.00209126	0.00473583	0.00383641	0.0035372	0.00232699	0.00351107	0.0036526	0.00315191	0.057682	0.0151726	0.00990238	0.00162963	0.00832235	0.00422548	0.00662249	0.00259945	0.00435722	0.00175258	0.00468718	0.0061214	0.00408574	0.0309209	0.00960966	0.0084499	0.00175734	0.00621713	0.00434181	0.00526396	0.00498025	0.00483721	0.00249126	0.00304737	0.00394584	0.00313059
				RRSSC243-15	BOLD:AAD6367	Hymenoptera	Vespidae	Eumeninae	Euodynerus foraminatus	N/A	28.1155	0.378432	0.373686	0.428666	0.396976	0.0415637	0.0346308	0.0331143	0.0361946	0.573075	0.571803	0.623784	0.59102	0.353228	0.41335	0.420851	0.467704	0.436671	0.0416048	0.0447992	0.0386667	0.0415082	0.661423	0.677118	0.767624	0.699032	0.558242	0.176097	0.212016	0.215567	0.202057	0.0293072	0.0242142	0.0229525	0.0255681	0.303742	0.315621	0.386254	0.333721
				RRMFD544-15	BOLD:AAD6445	Hymenoptera	Halictidae	Halictinae	Augochlora pura	1.98545	30.5471	0.0333638	0.0309594	0.0356497	0.0335081	0.0164687	0.0189433	0.0175667	0.0176038	0.00676944	0.00150474	0.00527598	0.00469122	0.0683858	0.0545393	0.0486867	0.0668149	0.0574999	0.0247028	0.0327229	0.0396415	0.0323351	0.012268	0.00540829	0.00979424	0.00916195	0.0192661	0.056697	0.057613	0.0659978	0.0605791	0.038208	0.0365845	0.0320468	0.0355497	0.0137978	0.00435339	0.0107414	0.00980917
				RRSSC7852-15	BOLD:AAD6847	Diptera	Limoniidae	Limnophilinae	Euphylidorea platyphallus	0.9296	34.1945	0.138398	0.146378	0.14999	0.145578	0.15789	0.132899	0.167792	0.154979	0.299336	0.284898	0.272931	0.285578	0.227358	0.204625	0.201761	0.229126	0.213229	0.22005	0.189715	0.225502	0.213045	0.422371	0.449249	0.388913	0.42145	0.33799	0.332254	0.335692	0.320226	0.328598	0.358634	0.336367	0.381098	0.360104	0.633547	0.675864	0.558336	0.623196
				RRMFC2020-15	BOLD:AAD7145	Diptera	Muscidae	Mydaeinae	Myospila meditabunda	2.62895	29.9392	0.777253	0.660739	0.733645	0.722595	0.112144	0.0908687	0.10641	0.103895	0.227411	0.214928	0.28957	0.246216	0.391088	0.652831	0.658921	0.671082	0.661753	0.106287	0.0783012	0.0994288	0.0956295	0.228186	0.22859	0.292603	0.247868	0.440029	0.811055	0.762028	0.732225	0.76592	0.142411	0.114228	0.13988	0.133292	0.259858	0.254673	0.354468	0.288223
				RRSSC4131-15	BOLD:AAD7604	Coleoptera	Coccinellidae	Coccinellinae	Coleomegilla maculata	1.0583	30.8511	0.257643	0.214543	0.224115	0.230477	0.191873	0.227912	0.271981	0.234525	0.0209429	0.0331044	0.0253653	0.0260949	0.208131	0.309193	0.244671	0.275408	0.276403	0.247028	0.290221	0.293087	0.275995	0.0248866	0.0483141	0.0326475	0.0352859	0.172206	0.167208	0.152866	0.183544	0.169303	0.180402	0.169236	0.208088	0.186962	0.0193552	0.025685	0.023675	0.0227489
				RRGCO709-15	BOLD:AAD7889	Lepidoptera	Crambidae	Pyraustinae	Sitochroa palealis	4.25605	29.0274	0.311705	0.353589	0.331281	0.332911	0.239188	0.201273	0.214233	0.218484	0.183621	0.202137	0.177151	0.186696	0.288608	0.348969	0.368864	0.320059	0.343864	0.256779	0.165952	0.206656	0.212357	0.19033	0.218495	0.171807	0.194382	0.239281	0.341383	0.407132	0.356935	0.366886	0.291336	0.212138	0.269367	0.260442	0.186078	0.217887	0.186989	0.196531
				RRMPG975-15	BOLD:AAD8276	Diptera	Syrphidae	Syrphinae	Allograpta obliqua	2.83685	29.9392	0.236636	0.24849	0.2552	0.247838	0.0724098	0.0600858	0.081978	0.0728828	1.35304	1.21082	1.42472	1.33736	0.54081	0.193143	0.213314	0.240533	0.217642	0.0685829	0.050253	0.0766836	0.0660463	1.23452	1.14331	1.40588	1.25519	0.99613	0.190031	0.226099	0.233726	0.217675	0.0716399	0.0592196	0.0855304	0.0729421	1.25502	1.22526	1.45338	1.30845
				RRSSC2097-15	BOLD:AAD8954	Diptera	Syrphidae	Eristalinae	Lejops lunulatus	1.3639	31.6109	0.0667276	0.0420939	0.0626043	0.0572068	0.0243109	0.027527	0.0282683	0.0268169	0.0378665	0.0426344	0.0728492	0.0518966	0.259139	0.0820139	0.0544631	0.0713778	0.069479	0.0234027	0.0276586	0.0318432	0.0276339	0.0396083	0.0465113	0.0771296	0.0533622	0.215019	0.084565	0.0547963	0.0714651	0.070663	0.0264851	0.0297414	0.0352948	0.0305589	0.0492503	0.0502817	0.0797936	0.0592725
				RRSSC7195-15	BOLD:AAE0845	Hemiptera	Pentatomidae	Pentatominae	Euschistus	11.8661	36.3222	0.607963	0.573021	0.624304	0.60332	0.101687	0.0775492	0.0969198	0.0930366	0.02602	0.0253299	0.0539774	0.0359171	0.166703	1.16255	1.26709	1.10228	1.17118	0.245403	0.207245	0.177412	0.210178	0.0651959	0.0576884	0.137527	0.0845624	0.346315	1.05538	1.1753	1.05772	1.09179	0.250088	0.211874	0.207438	0.223817	0.0609401	0.0454929	0.124951	0.0763168
absent	absent			RRMFC2065-15	BOLD:AAE0948	Diptera	Syrphidae	Eristalinae	Ferdinandea buccata	1.3901	30.5471	0.198329	0.183855	0.185639	0.188635	0.081559	0.0760693	0.0706707	0.0755974	0.054367	0.0657071	0.0580358	0.0590067	0.288872	0.101697	0.105625	0.11603	0.108443	0.0468054	0.0354498	0.0357424	0.039559	0.0276907	0.0342525	0.0399931	0.0336764	0.101801	0.20877	0.20203	0.199946	0.203346	0.109848	0.0905401	0.0902941	0.0972817	0.0666892	0.0742253	0.080232	0.0733949
absent	absent			RRSSC3243-15	BOLD:AAE1308	Hemiptera	Pentatomidae	Pentatominae	Neottiglossa undata	1.57225	31.459	0.153844	0.140132	0.146946	0.146706	0.127567	0.117804	0.127409	0.124789	0.107676	0.0546724	0.0645294	0.0765988	0.275327	0.199294	0.211663	0.217393	0.210076	0.187872	0.166731	0.203407	0.187131	0.165794	0.103118	0.0975343	0.123563	0.445737	0.141262	0.134942	0.159527	0.146482	0.144148	0.132652	0.140097	0.139358	0.107508	0.0592061	0.0791359	0.0830649
				RRMPE003-15	BOLD:AAE1629	Coleoptera	Cerambycidae	Cerambycinae	Neoclytus acuminatus	0.30005	34.9544	0.0312013	0.0391066	0.0269546	0.0320324	0.0209126	0.0133195	0.0149418	0.0163698	0.0175582	0.0223204	0.0271916	0.0224299	0.193066	0.0266545	0.0305323	0.0237926	0.0267324	0.0227526	0.016751	0.0107227	0.0167409	0.0192784	0.0237965	0.0248937	0.0225335	0.109888	0.0300302	0.0450662	0.0261648	0.0329811	0.0234458	0.0131599	0.0142912	0.017199	0.0206966	0.0261203	0.0274016	0.0245577
				RRGCO751-15	BOLD:AAE1659	Lepidoptera	Tineidae	Meessiinae	Homosetia fasciella	0.2485	26.8997	0.000308924	0.000814721	0	0.000347234	0.00862644	0.0204233	0.00848048	0.0118455	0	0.00125395	0.000608767	0.000586402	0.0481014	0.00041007	0	0	0.000126096	0.0107262	0.0140241	0.00324931	0.00905843	0.000701031	0.000721105	0.000816187	0.000742861	0.00166497	0	0.000768173	0.00019526	0.000303275	0.0104204	0.0178975	0.00736211	0.0115172	0.000383271	0.000435339	0.000438426	0.000417412
				RRMPG973-15	BOLD:AAE2211	Diptera	Tephritidae	Trypetinae	Strauzia	0.4622	31.9149	0.00834095	0.00923351	0.0195639	0.0131081	0.0428708	0.0195353	0.0218069	0.0278041	0.133062	0.16176	0.123377	0.137951	0.275658	0.0106618	0.016504	0.0322667	0.0208059	0.0549313	0.0303855	0.0289188	0.038527	0.193835	0.243373	0.205271	0.214315	0.458344	0.00768772	0.0120347	0.0175734	0.0128133	0.0512334	0.0244774	0.0316138	0.036471	0.146026	0.189808	0.164191	0.165782
				RRMFI4172-15	BOLD:AAE2237	Hymenoptera	Ichneumonidae	Banchinae	Banchus	2.3327	26.2918	0.239107	0.206939	0.220637	0.221449	0.0135932	0.0177594	0.024028	0.0190022	0.180659	0.173798	0.168629	0.174308	0.327195	0.408429	0.328016	0.375467	0.371101	0.0292534	0.0307751	0.0396415	0.0333671	0.340701	0.380744	0.34892	0.356945	0.628171	0.0888893	0.0473707	0.130043	0.0921196	0.00803236	0.00579036	0.0142912	0.00959764	0.1054	0.110358	0.116183	0.10971
				RRMFG2653-15	BOLD:AAE2739	Lepidoptera	Sesiidae	Sesiinae	Synanthedon acerrubri	0.70465	31.307	0.0182265	0.0309594	0.0145642	0.0208341	0.0556797	0.0577179	0.0585557	0.0574178	0.016289	0.031098	0.0318588	0.0262415	0.220553	0.0258344	0.0441481	0.0169482	0.0279934	0.0546063	0.0950522	0.0711598	0.0723528	0.023134	0.041103	0.0387689	0.0340478	0.156508	0.0237839	0.0376405	0.0138635	0.0240345	0.0709887	0.0852762	0.0658259	0.073326	0.020505	0.0341741	0.0368278	0.0300536
				RRGCO758-15	BOLD:AAE3468	Lepidoptera	Gracillariidae	Gracillariinae	Caloptilia hypericella	0.06105	32.3708	0.00216247	0.00190102	0.00239114	0.00217021	0.00130704	0.0082877	0.00424024	0.00444207	0.00042309	0.00175553	0.000405845	0.000806303	0.0661394	0.00205035	0.00371339	0.00423704	0.0034046	0.00357541	0.00895984	0.00877313	0.00699448	0.00105155	0.00288442	0	0.00136191	0.00927628	0.00144145	0.00460904	0.00468624	0.00363929	0.002388	0.0142127	0.00671251	0.00737099	0.000383271	0.00195903	0.000219213	0.000834823
				RRMFG2629-15	BOLD:AAE4413	Diptera	Bombyliidae	Anthracinae	Hemipenthes sinuosa	2.1102	36.1702	0.0880434	0.0651777	0.0810813	0.0779541	0.0585552	0.0408465	0.0387679	0.0455723	0.0296163	0.0328536	0.039367	0.0340846	0.221478	0.0533091	0.0301197	0.0394371	0.0408552	0.0299034	0.0210361	0.0224202	0.0246527	0.0164742	0.0140616	0.0155075	0.0153525	0.0768267	0.114595	0.0816824	0.107393	0.102052	0.0761988	0.0629043	0.0643102	0.0681049	0.0475256	0.0435339	0.0517343	0.0475849
				RRSSA2278-15	BOLD:AAE5359	Coleoptera	Cerambycidae	Lepturinae	Neoalosterna capitata	2.2009	38.6018	0.00370709	0.0051599	0.00521703	0.00477447	0	0.000295989	0.000605749	0.000329042	0.000846179	0.00150474	0.000202922	0.000806303	0.032442	0.0106618	0.0152662	0.00977778	0.011727	0.00162519	0.00194779	0.00129972	0.00160529	0.000350516	0.00324497	0.000408093	0.00136191	0.016174	0.006967	0.0192043	0.0103488	0.0119035	0.000868363	0.00315838	0.00108266	0.0016124	0.00153308	0.00544174	0.00109607	0.00264361
				RRMFE3077-15	BOLD:AAE5495	Hymenoptera	Megachilidae	Megachilinae	Osmia lignaria	N/A	25.3799	0.0259496	0.0222691	0.020216	0.0224834	0.0115019	0.00503182	0.00989389	0.00904866	0.00105772	0.00953004	0.00304384	0.00425142	0.147674	0.0348559	0.0255811	0.0257482	0.0284978	0.0107262	0.00818072	0.00909806	0.00940242	0.00210309	0.00757161	0.00244856	0.00408574	0.037343	0.0252253	0.0163877	0.0232359	0.0218358	0.00911781	0.00552716	0.00671251	0.00721743	0.00114981	0.00631242	0.00438426	0.00382627
				RRGCO536-15	BOLD:AAE7397	Lepidoptera	Depressariidae	Depressariinae	Depressaria depressana	0.58895	29.0274	0.962608	0.987171	0.880808	0.937793	1.05452	1.06438	1.0542	1.05713	0.185948	0.183077	0.200082	0.190214	0.297396	0.994829	0.970021	0.862726	0.936139	0.920831	0.981687	0.990389	0.963289	0.17	0.192535	0.209352	0.189677	0.238329	0.791836	0.716705	0.820482	0.780704	1.05723	0.889609	1.03633	1.00092	0.178221	0.182842	0.209129	0.189505
				RRSSC1911-15	BOLD:AAE8158	Hymenoptera	Crabronidae	Crabroninae	Ectemnius continuus	5.43765	26.4438	0.187208	0.16566	0.164554	0.171273	0.0805134	0.0929407	0.0995447	0.0917205	0.180871	0.199629	0.154424	0.1768	0.486696	0.134093	0.108101	0.120919	0.121052	0.0529811	0.0724578	0.0711598	0.065129	0.138804	0.160806	0.146505	0.148696	0.379138	0.274836	0.249656	0.246808	0.256494	0.132859	0.173184	0.163482	0.155482	0.286687	0.329334	0.280812	0.298449
		absent	absent	RRSSA228-15	BOLD:AAE9257	Diptera	Tabanidae	Chrysopsinae	Chrysops cincticornis	5.53925	32.5	0.501693	0.410348	0.463663	0.457308	0.0504516	0.027823	0.0353353	0.0380044	0	0	0	0	0	0.395307	0.332555	0.390134	0.374128	0.0422548	0.0222048	0.0243698	0.0300419	0	0	0	0	0	0.565528	0.437859	0.518024	0.509274	0.0620879	0.0352685	0.0443892	0.0479882	0	0	0	0
				RRMFE2511-15	BOLD:AAF0126	Hemiptera	Pentatomidae	Asopinae	Podisus brevispinus	2.5316	33.2827	0.0318192	0.0513275	0.0432579	0.042623	0.155014	0.117508	0.134678	0.136306	0.130312	0.0963036	0.094156	0.107312	0.256166	0.0426472	0.0664285	0.0469334	0.0515734	0.17097	0.14141	0.172863	0.162937	0.165093	0.099152	0.117939	0.128144	0.350834	0.0372374	0.0471146	0.0484244	0.0445055	0.156957	0.119755	0.138364	0.139511	0.149284	0.0968629	0.0933848	0.114788
				RRSSA226-15	BOLD:AAF0889	Diptera	Tabanidae	Tabaninae	Hybomitra lasiophthalma	12.2536	31.9149	0.263203	0.312038	0.274981	0.283517	0.0543727	0.0500222	0.0579499	0.054621	0.32049	0.313739	0.282874	0.304929	0.337965	0.191503	0.233944	0.222282	0.216381	0.0377043	0.0338916	0.0360673	0.0360044	0.252722	0.253108	0.210168	0.239944	0.40221	0.21862	0.230452	0.219472	0.222452	0.0462403	0.047902	0.046338	0.0467597	0.255258	0.261639	0.210225	0.243003
				RRMPA007-15	BOLD:AAF1237	Diptera	Syrphidae	Syrphinae	Platycheirus obscurus	3.6375	30.5471	1.00709	0.9888	1.03797	1.01358	0.134363	0.101228	0.133467	0.124789	2.02575	1.97999	2.04241	2.0184	0.48511	0.982117	0.983636	1.0547	1.01066	0.130665	0.102454	0.145569	0.127621	2.22753	2.22569	2.40489	2.28071	0.845093	0.732256	0.725667	0.775963	0.747268	0.113538	0.0802754	0.116278	0.104806	1.5785	1.60139	1.68158	1.61851
				RRSSC3242-15	BOLD:AAF3704	Hemiptera	Artheneidae	Artheneinae	Chilacis typhae	0.10655	32.8267	0.012048	0.0225406	0.0158685	0.0169277	0.0530657	0.0520941	0.0551231	0.0536339	0.247296	0.223454	0.26035	0.245043	0.293233	0.0258344	0.0387843	0.0198815	0.027489	0.0845097	0.0771325	0.0692102	0.0769393	0.338248	0.346852	0.418296	0.365488	0.496638	0.0281082	0.0396889	0.0244075	0.0301	0.0922635	0.0789594	0.0946248	0.0892197	0.329421	0.338694	0.391515	0.352087
				RRSSA240-15	BOLD:AAF4234	Diptera	Anthomyiidae	Pegomyinae	Eutrichota lipsia	N/A	32.2188	0	0	0	0	0	0	0	0	0.411878	0.450169	0.441762	0.433864	0.433375	0	0	0	0	0	0	0	0	0.34666	0.373893	0.347287	0.356202	0.513526	0.000240241	0.000256058	0	0.000151637	0.000434181	0.000263198	0	0.000230343	0.147176	0.165429	0.170986	0.160564
				RRSSA2273-15	BOLD:AAF4976	Coleoptera	Lampyridae	Lampyrinae	Ellychnia	1.4173	34.3465	0.194004	0.235726	0.191508	0.206344	0.0209126	0.0233832	0.021605	0.0218813	0.0406166	0.0233235	0.0436283	0.0366501	0.18408	0.227999	0.338331	0.297571	0.288634	0.0318537	0.0362289	0.0311933	0.0329085	0.0644949	0.0266809	0.0706001	0.0533622	0.246416	0.321683	0.477292	0.36826	0.385841	0.0494967	0.0457965	0.0422239	0.0458383	0.0827865	0.0393982	0.0999612	0.0743688
				RRSSA3960-15	BOLD:AAF6824	Coleoptera	Staphylinidae	Staphylininae	Philonthus caeruleipennis	6.15825	38.4498	0.0216247	0.0238985	0.0269546	0.02448	0.00235266	0.0112476	0.0111054	0.00839057	0.047386	0.0684658	0.0600651	0.0581271	0.193661	0.0393667	0.0396095	0.0534519	0.0448903	0.00487556	0.0159719	0.0217704	0.0141036	0.0949897	0.129438	0.109369	0.111182	0.314442	0.0442044	0.05326	0.0597495	0.0529214	0.0069469	0.023951	0.0242517	0.0180436	0.104825	0.13822	0.115087	0.118754
				RRBPA087-15	BOLD:AAF7101	Diptera	Fanniidae	Fanniinae	Fannia	0.30265	31.003	0.0355263	0.0442665	0.0299979	0.0361124	0.0156844	0.0136155	0.0133265	0.0141488	0.0495015	0.0624469	0.0604709	0.0572475	0.331622	0.0451077	0.0457985	0.0319408	0.0402247	0.0240528	0.013245	0.0133222	0.0170849	0.0543299	0.0843693	0.0889643	0.0751528	0.372954	0.0184986	0.0166437	0.0146445	0.0164526	0.00955199	0.00526396	0.00671251	0.00729421	0.0176305	0.0245967	0.0252095	0.022262
				RRSSA3945-15	BOLD:AAF7684	Hymenoptera	Ichneumonidae	Pimplinae	Theronia hilaris	1.0867	24.772	0.0469565	0.0358477	0.0193465	0.0323796	0.0073194	0.00947166	0.0109035	0.0093777	0.19991	0.165773	0.213677	0.194905	0.478106	0.0143524	0.012378	0.00521482	0.0102138	0.00195022	0.00116867	0.00129972	0.00149063	0.055031	0.0598517	0.0710082	0.0615337	0.134863	0.042763	0.0250937	0.0154255	0.0269156	0.00846654	0.00394797	0.00714558	0.00667996	0.189144	0.188284	0.23127	0.202236
				RRSSA5999-15	BOLD:AAF9008	Diptera	Limoniidae	Limoniinae	Helius flavipes	0.32235	32.2188	0.127586	0.156698	0.131295	0.138373	0.139591	0.177298	0.168802	0.161971	0.133696	0.112605	0.11384	0.120359	0.338427	0.138604	0.156788	0.13917	0.14438	0.145292	0.163614	0.173188	0.160529	0.152474	0.13701	0.130182	0.140401	0.258785	0.15928	0.195884	0.160113	0.17044	0.184527	0.228193	0.214584	0.207923	0.164807	0.146709	0.128459	0.147485
				RRSSC4128-15	BOLD:AAF9187	Coleoptera	Curculionidae	Entiminae	Phyllobius oblongus	0.4434	35.7143	0.00957665	0.0190102	0.0119557	0.0135421	0	0.000887968	0.000201916	0.000329042	0.0124811	0.00677135	0.00913151	0.00960234	0.0854328	0.0274747	0.0594143	0.0312889	0.0387115	0.00130015	0.000779117	0.00162465	0.0012613	0.0392577	0.0223543	0.0289746	0.0303335	0.141998	0.0297899	0.0563327	0.0382709	0.0409421	0.00108545	0.00368477	0.00259839	0.00238022	0.0394769	0.0280794	0.0331012	0.0338103
				RRSSA4469-15	BOLD:AAF9772	Diptera	Hybotidae	Tachydromiinae	Platypalpus	0.23565	33.4347	0.0247139	0.0513275	0.0402146	0.0394111	0.12443	0.11958	0.117919	0.120429	0.408705	0.376688	0.396916	0.395089	0.257091	0.0516688	0.101912	0.0909334	0.0822148	0.254829	0.259835	0.232325	0.248361	0.858763	0.860279	0.814962	0.845995	0.71475	0.0530933	0.0875717	0.0823997	0.0746814	0.24249	0.258724	0.240351	0.246467	0.772674	0.757055	0.743133	0.758298
				RRMFD001-15	BOLD:AAG0317	Hemiptera	Membracidae	Smiliinae	Entylia carinata	1.1479	28.8754	0.0410869	0.0752259	0.0739079	0.0651064	0.0222196	0.0298949	0.0280663	0.0267347	0.140254	0.147966	0.138596	0.141909	0.333934	0.0459278	0.0746804	0.0818075	0.0685964	0.0243778	0.0276586	0.0302185	0.0274046	0.158784	0.176671	0.162421	0.166029	0.454538	0.0499702	0.0934611	0.0857191	0.0782448	0.0345174	0.0342157	0.0381098	0.0357032	0.189719	0.194814	0.170109	0.186861
				RRSSA2287-15	BOLD:AAG0759	Coleoptera	Pyrochroidae	Pyrochroinae	Schizotus cervicalis	0.54505	30.3951	0.110595	0.0836447	0.0799944	0.0897601	0.109268	0.111588	0.12539	0.116481	0.00571171	0.0147966	0.0302355	0.0172256	0.177737	0.155416	0.1048	0.122548	0.127231	0.159268	0.130112	0.158241	0.150324	0.00736083	0.027402	0.0355041	0.0227811	0.143663	0.178019	0.119323	0.124576	0.139885	0.182573	0.167394	0.183403	0.178439	0.00824033	0.0326504	0.0403352	0.0262274
				RRMFI4174-15	BOLD:AAG1434	Hymenoptera	Braconidae	Macrocentrinae	Austrozele	0.48705	22.4924	0.0747597	0.0540432	0.0747774	0.0681447	0.049406	0.0503182	0.0474503	0.0488627	0.114234	0.10458	0.113637	0.111197	0.425644	0.0565896	0.0466237	0.0541037	0.0525821	0.0380294	0.0377872	0.0412662	0.0391003	0.090433	0.0829271	0.108553	0.0933529	0.288992	0.0737541	0.0757931	0.0866954	0.0793821	0.064693	0.0671155	0.063011	0.0648033	0.134145	0.122113	0.156737	0.137468
				RRSSA4405-15	BOLD:AAG1484	Hemiptera	Membracidae	Smiliinae	Smilia camelus	0.8476	30.6991	0.012357	0.0111345	0.0091298	0.0106775	0.0313689	0.0239751	0.0234223	0.0260766	0.0560594	0.0757388	0.0687907	0.0664101	0.303409	0.00984167	0.00701419	0.00782223	0.00819626	0.0357541	0.0225944	0.0250197	0.0280926	0.0644949	0.082206	0.0959019	0.0801052	0.197656	0.006967	0.0104984	0.00605306	0.00765768	0.0293072	0.0313206	0.0266335	0.0289465	0.0471423	0.0735723	0.0727788	0.0637248
				RRMFE3112-15	BOLD:AAG1699	Diptera	Muscidae	Phaoniinae	Phaonia bysia	1.4839	29.9392	0.208524	0.232739	0.216072	0.219278	0.0810362	0.0902768	0.0765262	0.081767	0.244546	0.226966	0.280439	0.252373	0.385009	0.220207	0.287582	0.245422	0.250553	0.0952359	0.0989478	0.0909806	0.0948268	0.328083	0.286279	0.399115	0.335278	0.674314	0.0691895	0.106776	0.0859143	0.0868123	0.0449378	0.0510604	0.0378932	0.0442259	0.122455	0.127337	0.171863	0.139694
				RRSSA3974-15	BOLD:AAG1701	Diptera	Muscidae	Coenosiinae	Macrorchis ausoba	1.0915	30.8511	0.511887	0.600721	0.528876	0.547068	1.02576	0.933846	0.980505	0.981779	1.37314	1.26148	1.30276	1.31508	0.448505	0.389976	0.406823	0.374163	0.389007	0.652025	0.647056	0.676181	0.659087	1.02666	0.860639	0.817003	0.906043	0.657903	0.440362	0.459624	0.422152	0.43899	0.841661	0.787752	0.906839	0.849046	1.15748	1.03088	0.985582	1.06245
				RRMFG2646-15	BOLD:AAG1715	Diptera	Muscidae	Mydaeinae	Mydaea detrita	1.90295	30.5471	0.20111	0.200421	0.198464	0.199833	0.0274478	0.0390706	0.0327104	0.0328219	0.321971	0.362392	0.262988	0.312479	0.33215	0.207085	0.221978	0.208267	0.212094	0.0305535	0.0373976	0.0370421	0.0348577	0.330887	0.385431	0.313416	0.344316	0.615327	0.146547	0.164645	0.168314	0.160356	0.0251825	0.0302678	0.0342122	0.0298679	0.253725	0.302125	0.25341	0.269091
				RRMPE028-15	BOLD:AAG2128	Diptera	Tachinidae	Exoristinae	Cryptomeigenia	1.1485	29.3313	0.123261	0.106729	0.0747774	0.0986145	0.128874	0.107148	0.155475	0.133673	2.61089	2.60371	2.65504	2.62474	0.526604	0.0889851	0.0862332	0.0658371	0.0791884	0.0854848	0.0794699	0.116975	0.0948268	1.81006	1.87848	1.74133	1.8127	0.751855	0.117478	0.102935	0.0597495	0.106828	0.172804	0.136073	0.199427	0.171529	1.87937	1.80252	1.80785	1.83418
				RRMPA009-15	BOLD:AAG2146	Diptera	Tachinidae	Exoristinae	Phorocera	3.03905	31.155	0.116464	0.12085	0.104341	0.113025	0.429753	0.391594	0.448254	0.426685	3.48647	3.39621	3.29019	3.38919	0.362941	0.208315	0.186082	0.165896	0.185109	0.675428	0.581611	0.640113	0.635351	4.94472	4.80905	4.42251	4.7397	1.00469	0.140301	0.139807	0.126528	0.134881	0.549239	0.505077	0.578142	0.546605	3.7162	3.57435	3.40438	3.57186
				RRSSA4293-15	BOLD:AAG2442	Diptera	Anthomyiidae	Anthomyiinae	Zaphne implicata	0.98145	30.8511	0.155389	0.124652	0.116731	0.130126	0.260884	0.285334	0.254011	0.264879	0.659385	0.64403	0.655643	0.653545	0.473679	0.163618	0.134095	0.124178	0.139336	0.234352	0.270353	0.231351	0.24389	0.681052	0.661614	0.628056	0.658299	0.660757	0.16913	0.158756	0.134534	0.152623	0.315216	0.344789	0.302496	0.319333	0.755235	0.731805	0.706962	0.732418
		absent	absent	RRSSA229-15	BOLD:AAG2460	Diptera	Anthomyiidae	Anthomyiinae	Hydrophoria lancifer	3.78685	32.6	0.63762	0.781318	0.684518	0.702281	0.36963	0.415273	0.412919	0.399951	0.1301	0.171039	0.176745	0.158915	0.30876	0.70819	0.91432	0.820682	0.814708	0.446926	0.530968	0.51404	0.495347	0.180165	0.248781	0.217106	0.214934	0.556101	0.880725	0.986078	0.918112	0.926428	0.555535	0.595617	0.596764	0.581848	0.166148	0.24009	0.228639	0.20961
				RRSSC1834-15	BOLD:AAG2460	Diptera	Anthomyiidae	Anthomyiinae	Hydrophoria lancifer	2.7113	32.6748	0.63762	0.781318	0.684518	0.702281	0.36963	0.415273	0.412919	0.399951	0.1301	0.171039	0.176745	0.158915	0.30876	0.70819	0.91432	0.820682	0.814708	0.446926	0.530968	0.51404	0.495347	0.180165	0.248781	0.217106	0.214934	0.556101	0.880725	0.986078	0.918112	0.926428	0.555535	0.595617	0.596764	0.581848	0.166148	0.24009	0.228639	0.20961
				RRSSA4300-15	BOLD:AAG2462	Diptera	Anthomyiidae	Anthomyiinae	Botanophila fugax	0.2389	30.2432	0.110286	0.0782133	0.0852115	0.0900205	0.0580324	0.0757733	0.0405852	0.0558549	0.016289	0.00927925	0.0231332	0.0167125	0.256695	0.109079	0.0767434	0.0805038	0.0881413	0.0585067	0.0790803	0.04679	0.0604277	0.0133196	0.016946	0.0163237	0.0154763	0.137717	0.121562	0.0937171	0.0935295	0.102431	0.0848825	0.0984361	0.0480703	0.075783	0.0143727	0.0200256	0.026744	0.0201053
				RRMFB1090-15	BOLD:AAG2479	Diptera	Anthomyiidae	Pegomyinae	Pegomya flavifrons	0.9969	29.3313	0.0182265	0.0336752	0.0197812	0.0237855	0.0927995	0.137339	0.0924776	0.105047	0.922124	1.07915	0.931617	0.971449	0.515768	0.0192733	0.0297071	0.0156445	0.0210581	0.0750836	0.100506	0.0770086	0.0832458	0.752557	0.906069	0.745178	0.803033	0.682401	0.0144145	0.0271421	0.0160113	0.018803	0.0755476	0.116597	0.0766526	0.0879144	0.694295	0.836939	0.699071	0.741393
				RRSSC3214-15	BOLD:AAG2724	Hemiptera	Reduviidae	Harpactorinae	Zelus luridus	5.4696	35.7143	0.434656	0.425556	0.457577	0.440901	0.0656132	0.0600858	0.062594	0.062847	0.0577517	0.0589358	0.0505277	0.0554883	0.189036	0.814808	0.660571	0.752889	0.743716	0.117338	0.103233	0.0942299	0.105032	0.0911341	0.111411	0.0942696	0.0990481	0.30255	1.10055	1.05342	1.07471	1.07655	0.180185	0.18108	0.161533	0.173833	0.139702	0.169347	0.125609	0.144703
				RRSSC4775-15	BOLD:AAG2877	Hemiptera	Cicadellidae	Cicadellinae	Cuerna	3.3167	28.5714	0.0787757	0.0763122	0.0867331	0.081166	0.0653518	0.0938286	0.0858144	0.0816024	0.114234	0.0852688	0.096997	0.0995418	0.378203	0.0401868	0.0557009	0.0612741	0.0530865	0.0386794	0.0658353	0.0412662	0.0475854	0.0627423	0.0537223	0.0783539	0.0643813	0.192186	0.0994599	0.0993504	0.0958726	0.0980335	0.100296	0.141864	0.100904	0.112638	0.123988	0.1121	0.151038	0.128771
absent	absent			RRMFI4036-15	BOLD:AAG2898	Hemiptera	Cicadellidae	Deltocephalinae	Paraphlepsius	1.0769	30.0912	0.00586956	0.0141218	0.0126078	0.0111983	0.0358128	0.0322628	0.0280663	0.0316703	0.00994261	0.00727293	0.0127841	0.0101887	0.14589	0.0102517	0.0152662	0.0211852	0.0160142	0.0477805	0.0377872	0.0354174	0.0404763	0.0203299	0.0100955	0.0191804	0.0164668	0.0468571	0.00672676	0.0117787	0.020307	0.0134957	0.055141	0.0360581	0.0363775	0.0429207	0.0180137	0.0115365	0.0155641	0.015166
				RRMFG2356-15	BOLD:AAG3173	Orthoptera	Acrididae	Melanoplinae	Melanoplus	20.5662	34.4985	0.351865	0.329691	0.386277	0.358519	0.476545	0.472695	0.521146	0.493645	1.0262	1.07915	1.03673	1.04548	0.319795	0.387926	0.35401	0.412297	0.386989	0.496007	0.481884	0.550432	0.511056	1.10202	1.21001	1.06472	1.12779	0.610332	0.463426	0.428641	0.504356	0.469014	0.626741	0.613778	0.704164	0.650413	1.24371	1.32539	1.23702	1.26768
				RRMFG2769-15	BOLD:AAG3193	Hymenoptera	Crabronidae	Crabroninae	Trypoxylon frigidum	0.4427	26.5957	0.00772311	0.00271574	0.00434752	0.00477447	0.00653518	0.00295989	0.00686515	0.00567598	0.00444244	0.00501581	0.00771105	0.00579072	0.12468	0.00738125	0.00330079	0.00228148	0.00416118	0.00747586	0.00389558	0.00584875	0.00584785	0.00280412	0.00360553	0.00938615	0.00507622	0.0302074	0.0098499	0.00640144	0.00644358	0.00750604	0.0151963	0.00789594	0.0108266	0.0115172	0.00651561	0.00892445	0.0113991	0.00883521
				RRSSA4306-15	BOLD:AAG3685	Mecoptera	Panorpidae		Panorpa latipennis	5.5031	34.9544	0.125423	0.111345	0.116731	0.117452	0.332248	0.308717	0.373747	0.342615	0.085041	0.0614437	0.0645294	0.0707348	0.233371	0.183711	0.167928	0.16557	0.171869	0.466429	0.486169	0.567329	0.507845	0.148268	0.116819	0.13263	0.132725	0.365105	0.163364	0.146721	0.151522	0.153836	0.526011	0.515342	0.590485	0.54576	0.133762	0.104264	0.118594	0.119519
				RRSSC6591-15	BOLD:AAG4321	Coleoptera	Staphylinidae	Staphylininae	Tasgius melanarius	7.26425	36.0182	0	0.00244416	0.000217376	0.000868086	0.0329373	0.0233832	0.0472484	0.0361124	0.049713	0.052666	0.0308442	0.0437603	0.205158	0.00041007	0.00577639	0.000977778	0.00226973	0.0601319	0.0397349	0.0714847	0.0581345	0.089732	0.0883354	0.0587654	0.0798576	0.278289	0	0.0048651	0.00175734	0.00212292	0.0720741	0.0521132	0.0811998	0.0694869	0.0802953	0.0909859	0.059626	0.0771516
				RRSSC7805-15	BOLD:AAG4429	Coleoptera	Chrysomelidae	Chrysomelinae	Calligrapha	8.64117	32.3708	0.821121	0.684909	0.762773	0.75428	0.029539	0.0236791	0.0260472	0.0264879	0.00253854	0.000250791	0.0018263	0.00161261	0.0706984	1.20725	1.10577	1.15997	1.15794	0.0624072	0.0459679	0.0445155	0.0512546	0.00490722	0.000721105	0.00489712	0.00346669	0.0142712	0.900185	0.795827	0.921822	0.877676	0.0490625	0.0355317	0.0387594	0.0414618	0.00479089	0.00108835	0.00416505	0.00340886
				RRSSA4315-15	BOLD:AAG4431	Coleoptera	Chrysomelidae	Donaciinae	Donacia cincticornis	1.6698	31.155	0.0265675	0.0214543	0.0284763	0.0256953	0.0162072	0.0106556	0.0125188	0.0131617	0.000846179	0.00100316	0.00426137	0.00212571	0.0808076	0.0553594	0.0371339	0.0651852	0.0535909	0.0364042	0.0190884	0.0302185	0.0291246	0.000701031	0.00432663	0.00571331	0.00346669	0.025926	0.0398801	0.0261179	0.0347563	0.0338151	0.0236629	0.0205294	0.0164565	0.0201934	0.000574906	0.00174136	0.00613797	0.00271318
		absent	absent	RRSSA2350-15	BOLD:AAG4434	Coleoptera	Carabidae	Harpalinae	Badister obtusus	0.4367	31.9	0.00401601	0	0.00413015	0.00277787	0.0227424	0.0192393	0.0232204	0.0219636	0.00338472	0.00250791	0.0018263	0.00256551	0	0.00369063	0.000412599	0.00488889	0.00315241	0.0214525	0.0214257	0.0250197	0.0227034	0.00490722	0.00216332	0.00408093	0.00371431	0	0.00384386	0.000256058	0.00429572	0.00295693	0.0199723	0.0142127	0.0253343	0.0201934	0.00459925	0.0021767	0.00482269	0.00389584
				RRMFD050-15	BOLD:AAG4679	Diptera	Syrphidae	Eristalinae	Chalcosyrphus libo	4.78705	29.7872	0.282048	0.25718	0.289545	0.277093	0.73743	0.781708	0.82826	0.78674	0.455033	0.473493	0.506495	0.479017	0.368953	0.303452	0.316876	0.301482	0.306792	0.772614	0.81106	0.859766	0.814685	0.524371	0.563183	0.612956	0.564574	0.68145	0.290212	0.291394	0.306363	0.29683	0.87227	0.944355	0.917233	0.909242	0.498252	0.595979	0.609413	0.564758
				RRSSA2321-15	BOLD:AAG5010	Hymenoptera	Braconidae	Rogadinae	Aleiodes	0.5621	27.3556	0.00247139	0.00814721	0.00782554	0.00642383	0.00339829	0.00325588	0.00383641	0.0035372	0.0313086	0.0173046	0.0308442	0.0270478	0.259404	0.00123021	0.00618899	0.00391111	0.00378289	0.00227526	0.00233735	0.00194958	0.00217861	0.0161237	0.0158643	0.0273423	0.0194382	0.113218	0.00720724	0.0125468	0.0124966	0.0108421	0.00911781	0.00947513	0.00692905	0.00844593	0.0459925	0.0476696	0.0786975	0.0569071
				RRMFG2315-15	BOLD:AAG5594	Coleoptera	Cerambycidae	Lepturinae	Analeptura lineola	1.98585	38.6018	0.00154462	0.00190102	0.00304327	0.00225702	0.0112405	0.00858369	0.0104996	0.0102003	0.00888488	0.00576818	0.00953736	0.00820963	0.0911811	0.00820139	0.00577639	0.00782223	0.00731358	0.0282782	0.0303855	0.0220953	0.0267166	0.0161237	0.0201909	0.0224451	0.0194382	0.0934764	0.00768772	0.00358481	0.00527202	0.00553476	0.0306098	0.0294782	0.0214367	0.027027	0.0113065	0.0113188	0.01951	0.0139137
				RRSSC1963-15	BOLD:AAG5647	Diptera	Rhagionidae		Symphoromyia fulvipes	1.13185	34.6505	0.633604	0.650691	0.661476	0.650196	0.232652	0.196537	0.327508	0.261259	1.08903	1.07414	1.09071	1.08528	0.292242	0.722133	0.74763	0.772119	0.749264	0.289283	0.256719	0.37562	0.310165	1.30637	1.25797	1.27325	1.2797	0.54183	0.952557	1.07621	0.970051	0.995954	0.4179	0.361371	0.54393	0.446098	1.65976	1.636	1.6669	1.65441
				RRMFI4399-15	BOLD:AAG6364	Hymenoptera	Vespidae	Eumeninae	Symmorphus canadensis	1.3629	28.4195	0.0463386	0.0513275	0.0328238	0.0425362	0.00339829	0.0115436	0.0153456	0.0105293	0.0715022	0.0953004	0.0661527	0.0765255	0.334529	0.0807837	0.0693167	0.0567111	0.0679659	0.0052006	0.0171406	0.018521	0.0134156	0.111814	0.138813	0.0783539	0.110934	0.412914	0.0694298	0.0583812	0.0470576	0.0574705	0.00325636	0.0142127	0.0223029	0.0132064	0.100992	0.117542	0.0815473	0.100109
				RRMFE3134-15	BOLD:AAG6647	Diptera	Bibionidae	Bibioninae	Bibioninae	4.67015	29.9392	0.0413958	0.0418224	0.0517355	0.0456613	0.00914925	0.0204233	0.00989389	0.0125859	0.0556363	0.0514121	0.0456576	0.0507971	0.328186	0.0364962	0.0544631	0.0541037	0.0487992	0.0152768	0.0128554	0.0162465	0.0149063	0.0637938	0.0522801	0.0514198	0.056086	0.290181	0.0475678	0.0509555	0.0527202	0.050571	0.0128084	0.0160551	0.0147242	0.0144349	0.0680306	0.0483226	0.0530496	0.0569767
				RRMFE3097-15	BOLD:AAG6654	Diptera	Bibionidae	Bibioninae	Bibio	7.42775	31.459	0.040778	0.0391066	0.0367366	0.0386298	0.103517	0.134083	0.102977	0.111792	0.0200968	0.0300949	0.0223215	0.0238226	0.25088	0.0500285	0.0462111	0.0417185	0.0456468	0.113763	0.142578	0.115025	0.12269	0.0220825	0.0389397	0.0322394	0.0309525	0.144853	0.0583787	0.0658068	0.0453003	0.0554992	0.160213	0.20661	0.152439	0.170992	0.0327697	0.049411	0.0409929	0.0406976
				RRSSA234-15	BOLD:AAG6743	Diptera	Sarcophagidae	Sarcophaginae	Sarcophaga subvicina	1.5125	33.5866	0.913798	1.04474	0.974715	0.979982	0.125214	0.102412	0.132861	0.121992	0.0558478	0.0699706	0.0817778	0.0693421	0.262047	0.841053	0.905655	0.881956	0.876621	0.115388	0.0880402	0.120549	0.10916	0.0518763	0.0735527	0.0730487	0.0657432	0.208597	1.19592	1.32484	1.33753	1.28907	0.174541	0.167131	0.20419	0.182893	0.0791455	0.105134	0.112237	0.0979526
				RRMPG969-15	BOLD:AAG6744	Diptera	Sarcophagidae	Miltogramminae	Senotainia trilineata	0.25625	31.9149	0.00648741	0.00787564	0.0132599	0.00963575	0.124168	0.125795	0.138716	0.130547	0.330645	0.4123	0.372972	0.3698	0.438727	0.00615105	0.00907718	0.0117333	0.00920503	0.126114	0.119205	0.129972	0.125442	0.390825	0.448528	0.401564	0.413897	0.614851	0.00816821	0.00409692	0.0123014	0.00856751	0.138938	0.125019	0.157419	0.141431	0.346477	0.443611	0.373101	0.385967
				RRMFI4075-15	BOLD:AAG6745	Diptera	Calliphoridae	Calliphorinae	Pollenia pediculata	2.4908	32.6748	0.0108123	0.014665	0.00826029	0.0110247	0.0162072	0.0248631	0.021605	0.0208119	0.00275008	0.00200632	0.00243507	0.00241891	0.115959	0.00984167	0.010315	0.00717037	0.00895283	0.0204773	0.0237631	0.0214454	0.0217861	0.00420619	0.00180276	0.00163237	0.00260001	0.0264017	0.00816821	0.0107544	0.00273364	0.00682368	0.0182356	0.0202663	0.0207871	0.0197328	0.00229963	0.00195903	0.000438426	0.00160008
				RRSSC4823-15	BOLD:AAG6756	Diptera	Sarcophagidae	Sarcophaginae	Boettcheria cimbicis	2.8529	33.4347	0.0139016	0.00787564	0.0128252	0.0115455	0.0998575	0.112772	0.105198	0.105623	0.047386	0.0235743	0.0424108	0.0386293	0.256034	0.0192733	0.00701419	0.0179259	0.0150055	0.147892	0.154265	0.158891	0.153649	0.0585361	0.044348	0.0652949	0.0557146	0.255217	0.0156157	0.00332875	0.0117156	0.010463	0.0998617	0.121071	0.105451	0.108031	0.0402435	0.0261203	0.0407736	0.0358974
				RRMFB1276-15	BOLD:AAG6757	Diptera	Muscidae	Muscinae	Eudasyphora	0.6221	32.0669	0.0747597	0.0727818	0.089559	0.0800375	0.0167301	0.0195353	0.0317008	0.0236088	0.393262	0.332799	0.37358	0.368481	0.390823	0.0652011	0.0866458	0.088326	0.0807016	0.0230776	0.0163614	0.0331429	0.0246527	0.419918	0.401295	0.409318	0.410307	0.460722	0.0771175	0.100887	0.0988015	0.0925746	0.0240971	0.0210558	0.0422239	0.0296375	0.434438	0.390499	0.414094	0.413933
				RRMFD018-15	BOLD:AAG6762	Diptera	Syrphidae	Eristalinae	Chalcosyrphus nemorum	3.14915	29.7872	0.942219	0.876912	0.881678	0.897167	0.597054	0.555572	0.524376	0.555917	0.341433	0.41882	0.392655	0.382554	0.484912	0.729924	0.753819	0.742786	0.742203	0.494382	0.462795	0.430858	0.462668	0.320371	0.347573	0.373405	0.345802	0.636971	0.324086	0.326986	0.337995	0.330342	0.278527	0.244248	0.28604	0.271191	0.161932	0.191985	0.203211	0.184635
				RRSSC1936-15	BOLD:AAG7645	Hymenoptera	Ichneumonidae	Ichneumoninae	Vulgichneumon deceptor	0.32795	26.8997	0.0166819	0.0244416	0.0134773	0.0178826	0.0342443	0.0293029	0.0282683	0.0304364	0.747388	0.703217	0.619117	0.688143	0.397365	0.0188632	0.0342457	0.0156445	0.022319	0.0487556	0.0381767	0.0360673	0.0411642	0.926763	0.906069	0.80272	0.882024	0.587974	0.0247449	0.0373844	0.0173781	0.0256267	0.0659956	0.0421117	0.0526174	0.0542843	1.15978	1.0644	0.956208	1.06468
				RRSSA277-15	BOLD:AAG7687	Hymenoptera	Ichneumonidae	Cryptinae	Agrothereutes abbreviatus	0.3109	27.5076	0	0	0	0	0	0.000295989	0.000403832	0.000246782	0	0	0	0	0.0301955	0	0	0	0	0	0.00116867	0	0.000343991	0	0.000721105	0	0.00024762	0.00642204	0	0	0	0	0	0.00131599	0	0.000383906	0	0.000653009	0	0.000208706
				RRSSC1919-15	BOLD:AAG7768	Hymenoptera	Ichneumonidae	Cryptinae	Aritranis director	0.3154	28.4195	0.012357	0.00298731	0.0134773	0.00980937	0.0112405	0.00769572	0.00908623	0.0093777	0.0387127	0.032352	0.0357144	0.0357705	0.269711	0.00861146	0.00412599	0.00847408	0.00718749	0.00812593	0.00779117	0.0074734	0.00779713	0.0378557	0.0313681	0.0428498	0.0371431	0.139858	0.0100901	0.00435298	0.00820091	0.00765768	0.0175843	0.0113175	0.0099605	0.0130528	0.0469507	0.0504993	0.0572146	0.0513416
				RRMFE3144-15	BOLD:AAG7788	Hymenoptera	Tenthredinidae	Allantinae	Taxonus borealis	0.3062	28.2675	0.0157551	0.00787564	0.00608653	0.00937533	0	0.00236791	0	0.000658084	0.0112119	0.00501581	0.0150163	0.0107751	0.265747	0.011482	0.00701419	0.00717037	0.00844845	0.000325037	0.00311647	0.000649861	0.0012613	0.0157732	0.0068505	0.0216289	0.0144858	0.143188	0.0112913	0.00614538	0.00331942	0.00667204	0.000434181	0.00157919	0	0.000614249	0.00958177	0.00348271	0.0155641	0.0095309
				RRMPG967-15	BOLD:AAG7874	Hymenoptera	Crabronidae	Pemphredoninae	Pemphredon inornata	0.89375	24.6201	0.00617848	0.0010863	0.0054344	0.00425362	0.00261407	0.00384786	0.00424024	0.00361946	0.00042309	0.00125395	0.000405845	0.000659703	0.061316	0.00533091	0.0012378	0.00195556	0.00277412	0.000650075	0.00194779	0.00194958	0.00149063	0.000701031	0.00144221	0	0.000742861	0.00689775	0.0100901	0.00409692	0.00449098	0.00614131	0.00303927	0.00342157	0.00346452	0.00330159	0.00210799	0.00130602	0.000219213	0.00125223
				RRMFE3036-15	BOLD:AAG8323	Hymenoptera	Ichneumonidae	Ophioninae	Ophion bilineatus	1.7366	27.8116	0.0256407	0.0252564	0.0245635	0.0250877	0.0122861	0.0121356	0.00807665	0.0105293	0.131369	0.146211	0.146713	0.14125	0.231521	0.00369063	0.0016504	0.00228148	0.00252192	0.00195022	0.000389558	0.000649861	0.00103197	0.0171753	0.0176671	0.0163237	0.0170858	0.0344887	0.000240241	0.000512115	0.00039052	0.000379093	0.000217091	0.000526396	0	0.000230343	0.0026829	0.00457106	0.00350741	0.003548
				RRSSC4778-15	BOLD:AAG8758	Hemiptera	Cicadellidae	Cicadellinae	Draeculacephala antica	1.13735	30.0912	0.0361441	0.0247132	0.0252156	0.028126	0.00313689	0.00443984	0.00989389	0.0062518	0.0298278	0.0233235	0.0375407	0.0307128	0.269909	0.0229639	0.0160914	0.0182519	0.0190405	0.00292534	0.00272691	0.00779834	0.00458655	0.021732	0.0187487	0.0326475	0.0240192	0.0958549	0.0444447	0.0281663	0.0324131	0.0349524	0.00434181	0.0100015	0.0158069	0.0100583	0.0500169	0.0363508	0.0477885	0.0449413
				RRMFD008-15	BOLD:AAG8827	Hemiptera	Aphrophoridae	Aphrophorinae	Lepyronia quadrangularis	1.07465	30.0912	0.232311	0.22948	0.243027	0.235685	0.021174	0.0301909	0.0205955	0.0234442	0.454821	0.520641	0.489652	0.486641	0.313782	0.245222	0.291708	0.317126	0.287247	0.0325037	0.0377872	0.0341177	0.0346284	0.621464	0.676036	0.689678	0.660899	0.594158	0.257058	0.280127	0.279417	0.272568	0.0397276	0.0450069	0.0303146	0.0379299	0.58238	0.724622	0.683726	0.659997
				RRMFI4040-15	BOLD:AAG8897	Hemiptera	Cydnidae	Sehirinae	Sehirus cinctus cinctus	1.1012	36.7781	0.0206979	0.0181954	0.0213029	0.0201396	0.00261407	0.00503182	0.00888431	0.0058405	0.0746753	0.0772435	0.0848216	0.079091	0.115496	0.0332156	0.0235182	0.0433482	0.0341721	0.00650075	0.00895984	0.00974792	0.00837045	0.110412	0.132683	0.131406	0.124429	0.190283	0.0689493	0.0688795	0.0679504	0.06854	0.016716	0.0192135	0.0201375	0.0186578	0.204858	0.239219	0.225132	0.222272
				RRMFD011-15	BOLD:AAG9897	Dermaptera	Forficulidae	Forficulinae	Forficula auricularia-A	8.50445	43.0091	0.000308924	0	0.000217376	0.000173617	0.000522814	0	0	0.000164521	0.000211545	0	0	7.33003e-05	0.00482335	0.000820139	0.000412599	0.000977778	0.000756577	0.00130015	0.000389558	0.00162465	0.00114664	0.000350516	0	0.000408093	0.00024762	0.00237853	0.000960966	0	0.00019526	0.000379093	0.00282218	0.000526396	0.00108266	0.00153562	0.00114981	0.000870678	0.000219213	0.000765255
				RRSSC4127-15	BOLD:AAH0112	Coleoptera	Chrysomelidae	Cassidinae	Microrhopala vittata	2.4048	29.9392	0	0	0.00282589	0.00112851	0	0.000591979	0	0.000164521	0	0	0.000202922	7.33003e-05	0.0133468	0.000820139	0	0.00521482	0.00226973	0	0.000389558	0	0.000114664	0	0	0	0	0.00214068	0	0	0.00234312	0.000909824	0	0.000263198	0.000216533	0.000153562	0.000574906	0	0	0.000208706
				RRMFG2308-15	BOLD:AAH0127	Coleoptera	Pyrochroidae	Pedilinae	Pedilus	2.17265	31.6109	0.0268764	0.0953224	0.0380408	0.0532137	0.0711027	0.0899808	0.100958	0.0885123	0.0583864	0.0481518	0.0513394	0.0528495	0.268456	0.0254243	0.087471	0.0433482	0.0513212	0.0776839	0.103623	0.0991038	0.0928776	0.057134	0.0530012	0.0518278	0.0541051	0.179579	0.0309911	0.110361	0.0535012	0.0632327	0.101381	0.119492	0.121691	0.113866	0.0684139	0.0565941	0.0600644	0.0619856
				RRSSC4840-15	BOLD:AAH0152	Coleoptera	Cantharidae	Cantharinae	Cantharis rufa	8.8783	34.1945	0.0843363	0.100482	0.106514	0.0983541	0.23213	0.243007	0.26128	0.247028	0.19716	0.208909	0.192168	0.19879	0.273543	0.106618	0.128731	0.128415	0.121809	0.272706	0.298012	0.331104	0.300763	0.272701	0.271496	0.243632	0.263468	0.352974	0.156397	0.191019	0.205804	0.185831	0.468265	0.485864	0.570564	0.509673	0.388828	0.436863	0.373758	0.399393
				RRSSC6279-15	BOLD:AAH0212	Coleoptera	Carabidae	Harpalinae	Lebia fuscata	0.97755	32.3708	0.0355263	0.0181954	0.0363018	0.0302962	0.175927	0.17789	0.198282	0.18558	0.280085	0.313488	0.321632	0.304856	0.377477	0.0373163	0.0235182	0.0459556	0.0364418	0.226226	0.18504	0.215104	0.210178	0.369443	0.423289	0.408093	0.399659	0.532078	0.0403606	0.0197164	0.0400283	0.0341184	0.253345	0.210822	0.268067	0.24616	0.376564	0.41096	0.428781	0.404124
				RRMPG961-15	BOLD:AAH0318	Coleoptera	Cantharidae	Cantharinae	Podabrus intrusus	1.89255	32.6748	0.166819	0.176795	0.196073	0.18169	0.0256179	0.0295989	0.0230184	0.0256653	0.0653674	0.0845164	0.0892859	0.0796041	0.288476	0.182481	0.246322	0.245096	0.226217	0.026328	0.0490843	0.0305435	0.0345138	0.0900825	0.121506	0.161197	0.122448	0.396026	0.170571	0.254521	0.211466	0.211307	0.0338661	0.0410589	0.0335626	0.0358568	0.0979257	0.117977	0.142708	0.118545
				RRSSA2341-15	BOLD:AAH0357	Coleoptera	Carabidae	Harpalinae	Chlaenius	4.7724	31.307	0.118936	0.115147	0.101515	0.110768	0.0941066	0.0932366	0.128823	0.108008	0.0495015	0.0468978	0.0231332	0.0392157	0.312328	0.131632	0.120479	0.104622	0.117774	0.107587	0.0857028	0.128023	0.108357	0.0508248	0.0432663	0.0265261	0.0408574	0.226436	0.130691	0.115226	0.0941153	0.111908	0.10225	0.11028	0.131435	0.114941	0.0465674	0.0374392	0.0252095	0.0368714
				RRMFG2300-15	BOLD:AAH0466	Coleoptera	Elateridae	Dendrometrinae	Denticollis denticornis	2.00147	34.6505	0.214393	0.244688	0.179335	0.210077	0.0209126	0.0254551	0.0294798	0.0256653	0.0397704	0.0408789	0.0484985	0.0432472	0.235221	0.184941	0.199285	0.162637	0.180696	0.0120264	0.0175301	0.0256695	0.0184608	0.0399588	0.0393002	0.0550926	0.044324	0.144377	0.297659	0.330058	0.246027	0.287201	0.026268	0.0339526	0.0402751	0.0334766	0.059407	0.0600768	0.0782591	0.0656032
				RRSSC4125-15	BOLD:AAH0915	Coleoptera	Cantharidae	Cantharinae	Atalantycha bilineata	0.67425	31.459	0.385846	0.399214	0.403233	0.397062	0.0729326	0.054462	0.0514886	0.0590631	0.0848295	0.0825101	0.103288	0.0908191	0.297132	0.197654	0.186907	0.200119	0.195323	0.0312036	0.0288273	0.0220953	0.0272899	0.0438145	0.0439874	0.0497874	0.045686	0.137004	0.474477	0.480876	0.484635	0.480311	0.0983421	0.0960673	0.0684243	0.0870698	0.118431	0.101216	0.13657	0.118684
				RRMFG2766-15	BOLD:AAH1652	Hymenoptera	Ichneumonidae	Campopleginae	Dusona minor	0.9151	24.772	0.00463386	0.00244416	0.0036954	0.00355915	0.00627377	0.00710374	0.00908623	0.00765023	0.016712	0.0331044	0.0150163	0.0208906	0.298585	0.00246042	0.0016504	0.00293334	0.00239583	0.00357541	0.00506426	0.00714847	0.00527453	0.0147217	0.0299259	0.0138752	0.0196858	0.131771	0.00384386	0.00230452	0.00410046	0.00348766	0.00477599	0.00579036	0.00931091	0.00667996	0.0193552	0.0348271	0.0186331	0.0240707
				RRMFG2694-15	BOLD:AAH1693	Hymenoptera	Ichneumonidae	Cryptinae	Cryptus albitarsis	4.18005	27.4	0.00247139	0	0.00195639	0.00147575	0.00235266	0.0026639	0.00424024	0.00320816	0.0120581	0.0130411	0.0142046	0.0131208	0.181437	0.00369063	0.000825198	0.00260741	0.00239583	0.00227526	0.00350602	0.00324931	0.00298125	0.0182268	0.0173065	0.0126509	0.0162191	0.0958549	0.00120121	0.000256058	0.0019526	0.0012131	0.00434181	0.00579036	0.00584638	0.0052979	0.0172472	0.0167606	0.013372	0.0158616
				RRSSC1944-15	BOLD:AAH2187	Hymenoptera	Ichneumonidae	Tryphoninae	Acrotomus succinctus	0.6449	29.6353	0.1177	0.117591	0.111297	0.115108	0.0313689	0.0100636	0.0187782	0.0203183	0.0133273	0.0295933	0.0170455	0.0194246	0.262641	0.100877	0.0783938	0.0752889	0.0841062	0.0315286	0.00506426	0.0146219	0.0177729	0.0119175	0.0295653	0.0106104	0.017581	0.120116	0.102823	0.084243	0.0972394	0.0951524	0.0336491	0.0123703	0.0153738	0.0209613	0.0116898	0.0341741	0.0168794	0.0205227
				RRMFI4062-15	BOLD:AAH2302	Diptera	Asilidae	Laphriinae	Laphria	18.8209	35.5623	0.856956	0.794353	0.906893	0.856887	0.192918	0.245967	0.230588	0.223008	0.247719	0.236746	0.240666	0.241964	0.263038	0.591731	0.54133	0.618934	0.586852	0.137166	0.181924	0.146544	0.153649	0.186474	0.170181	0.163645	0.173953	0.305879	0.872557	0.836797	0.904053	0.874189	0.240102	0.306889	0.249662	0.262975	0.271739	0.24749	0.229955	0.250725
				RRSSA2290-15	BOLD:AAH2376	Coleoptera	Elateridae	Elaterinae	Ampedus nigricollis	6.2141	38.1459	0.250538	0.277005	0.262156	0.263638	0.0243109	0.0331508	0.026451	0.0276395	0.00909643	0.00150474	0.00223215	0.00439802	0.0664697	0.254653	0.232293	0.278667	0.25711	0.0214525	0.0405141	0.0383418	0.0330231	0.00876289	0.00252387	0.00163237	0.00445717	0.0128441	0.375017	0.397145	0.410827	0.39547	0.0338661	0.0536924	0.0435231	0.0430742	0.0109232	0.00522407	0.00416505	0.00695686
				RRMFG2298-15	BOLD:AAH2378	Coleoptera	Elateridae	Elaterinae	Melanotus castanipes	4.84655	39.9696	0.0800114	0.060561	0.0821682	0.0746554	0.00548955	0.00414385	0.0050479	0.00493563	0.00253854	0.00501581	0.00608767	0.00454462	0.0655447	0.171819	0.14771	0.178608	0.167078	0.0188522	0.00818072	0.0129972	0.013645	0.00981444	0.0118982	0.0106104	0.0107715	0.0406729	0.167208	0.134174	0.203851	0.171653	0.0295243	0.0134231	0.0125589	0.0188114	0.00881523	0.0128425	0.0127144	0.0113397
				RRMPC926-15	BOLD:AAH3037	Diptera	Calliphoridae	Chrysomyinae	Protocalliphora	6.63515	33.1307	0.189371	0.204224	0.169553	0.186204	0.0444392	0.0488382	0.0345277	0.0416238	4.38702	4.15836	3.57691	4.02756	0.410579	0.239481	0.243433	0.215437	0.231387	0.0497307	0.0568755	0.0425659	0.0493054	4.90617	4.54513	4.01523	4.51189	0.779921	0.200121	0.232244	0.186083	0.20418	0.0462403	0.057114	0.0420073	0.0479114	4.18781	3.83512	3.33796	3.80533
				RRMPE002-15	BOLD:AAH3305	Coleoptera	Coccinellidae	Coccinellinae	Hippodamia glacialis	1.6005	31.7629	0	0.000271574	0	8.68086e-05	0.00104563	0	0	0.000329042	0	0	0	0	0	0	0.000412599	0	0.000126096	0.000650075	0	0	0.000229327	0	0	0	0	0	0	0.000512115	0	0.000151637	0.00195382	0	0	0.00069103	0	0	0	0
				RRSSA3893-15	BOLD:AAH3314	Coleoptera	Coccinellidae	Coccinellinae	Myzia	3.53085	30.8511	0.0296567	0.0255279	0.0147816	0.0223966	0.0533271	0.0393666	0.0357392	0.0422819	0.00211545	0.00125395	0.00142046	0.00161261	0.0905204	0.023784	0.0235182	0.0185778	0.0216886	0.0529811	0.0354498	0.0272942	0.0387563	0.00280412	0.00252387	0.00285665	0.00272382	0.0199797	0.0300302	0.0250937	0.014254	0.0224423	0.0540556	0.0476389	0.036161	0.0458383	0.00172472	0.00261203	0.00109607	0.00180878
				RRGCO750-15	BOLD:AAH5561	Lepidoptera	Gelechiidae	Gelechiinae	Isophrictis actinopa	0.6495	31.003	0.00864988	0.0325889	0.0136947	0.0183166	0.05202	0.0446944	0.0379602	0.0442562	0.0150197	0.00978083	0.0109578	0.0120212	0.134591	0.0209136	0.0602395	0.0215111	0.0331633	0.0796341	0.07051	0.0662858	0.0722381	0.0406598	0.0230754	0.0285665	0.0309525	0.0592255	0.0134535	0.0350799	0.0165971	0.0210776	0.0583974	0.0594828	0.0389759	0.0518273	0.0249126	0.0152369	0.01951	0.0201053
				RRSSA3968-15	BOLD:AAH6661	Coleoptera	Lampyridae	Lampyrinae	Pyractomena	4.41515	32.9787	1.06332	1.10666	0.992974	1.04908	1.58726	1.88131	1.57919	1.66569	0.316048	0.32352	0.338069	0.326186	0.323891	0.743456	0.818597	0.829156	0.799576	1.35573	1.38488	1.23571	1.32196	0.29934	0.284115	0.341574	0.306925	0.349882	1.01766	0.997089	0.974737	0.994892	1.73738	1.80317	1.60169	1.70846	0.327888	0.374174	0.373978	0.357304
				RRSSA4311-15	BOLD:AAH6798	Coleoptera	Scarabaeidae	Melolonthinae	Serica	8.1736	35.7143	0.00216247	0.000543148	0.000652129	0.0010417	0.00653518	0.00532781	0.00484599	0.00551145	0.000634635	0.00125395	0	0.000586402	0.0247775	0.00287049	0.002063	0.000977778	0.00189144	0.0104012	0.00584337	0.00487396	0.00710915	0.000350516	0	0	0.00012381	0.00428136	0.00264266	0	0.00214786	0.00166801	0.0093349	0.00394797	0.00844478	0.00744777	0.00134145	0.00021767	0.000219213	0.000626117
				RRSSC6599-15	BOLD:AAH6827	Coleoptera	Scarabaeidae	Scarabaeinae	Onthophagus	1.6886	33.2827	0.00185355	0.00190102	0.00173901	0.00182298	0.0169915	0.0127275	0.00787473	0.0120923	0.0150197	0.0233235	0.0316559	0.0234561	0.200334	0.000820139	0.00330079	0.000977778	0.00163925	0.0117013	0.0112972	0.0116975	0.011581	0.0189278	0.0302864	0.0359122	0.0279811	0.160551	0.000960966	0.0017924	0.0029289	0.00197128	0.0169331	0.00947513	0.00692905	0.01121	0.0168639	0.023073	0.0280593	0.0224011
				RRGCO774-15	BOLD:AAH7074	Trichoptera	Limnephilidae	Limnephilinae	Pycnopsyche scabripennis	4.6969	36.4742	0.0225515	0.0222691	0.021955	0.022223	0.00130704	0.00355187	0.00343258	0.00279686	0.00105772	0	0.000405845	0.000513102	0.0290722	0.0508486	0.0515749	0.0635556	0.0559867	0.00552563	0.00545382	0.00617368	0.00573318	0.00350516	0.00180276	0.00244856	0.00260001	0.011417	0.0778382	0.100887	0.102511	0.0942426	0.00868363	0.0134231	0.0149408	0.012285	0.00440762	0.00261203	0.00394584	0.00368714
				RRMFE2534-15	BOLD:AAH7139	Diptera	Sarcophagidae	Sarcophaginae	Boettcheria bisetosa	1.52015	35.4103	0.194004	0.163759	0.173031	0.175961	0.0318917	0.0352227	0.0250376	0.0300251	0.0700213	0.0759896	0.0870537	0.0779182	0.184807	0.191503	0.18732	0.210548	0.197593	0.0396546	0.0412932	0.0363922	0.0389856	0.0851753	0.101676	0.131814	0.104991	0.261401	0.157118	0.160292	0.168509	0.162479	0.0332149	0.0463229	0.0311807	0.0363175	0.0666892	0.0851088	0.0975499	0.0823692
				RRSSC1967-15	BOLD:AAH7158	Diptera	Sarcophagidae	Sarcophaginae	Ravinia stimulans	2.13455	32.5228	0.264439	0.272117	0.282589	0.274141	0.556274	0.557348	0.562337	0.559042	0.727291	0.782467	0.743914	0.749422	0.52515	0.229229	0.234769	0.221956	0.228108	0.47943	0.455004	0.507217	0.482046	0.660722	0.738412	0.661519	0.687642	0.673839	0.182824	0.182569	0.192331	0.186438	0.40965	0.38348	0.44216	0.413543	0.565516	0.598374	0.508794	0.55801
				RRSSC7787-15	BOLD:AAI1582	Diptera	Syrphidae	Microdontinae	Microdon tristis	11.3441	31.459	0.0926773	0.060561	0.0954281	0.0835098	0.0256179	0.0260471	0.0230184	0.0246782	0.00761561	0.0135427	0.0081169	0.00952904	0.169148	0.0639709	0.0466237	0.0713778	0.061535	0.0214525	0.0198675	0.0175463	0.0196075	0.00981444	0.0100955	0.00897805	0.00965719	0.0311588	0.0804809	0.0606857	0.0902101	0.0783965	0.0258338	0.0268462	0.029665	0.0274877	0.00613234	0.0185019	0.00986459	0.0112701
				RRSSC6588-15	BOLD:AAI2024	Coleoptera	Carabidae	Harpalinae	Harpalus	4.45945	30.5471	0.0111213	0.0130355	0.00586916	0.00963575	0.0339829	0.0239751	0.0212012	0.0259943	0.0499246	0.0657071	0.0669644	0.0606926	0.349792	0.0131222	0.0136158	0.0140148	0.0136184	0.0328288	0.020257	0.023395	0.0257993	0.0466186	0.0865326	0.0677435	0.0667337	0.234999	0.012973	0.0102423	0.00820091	0.0103113	0.0267022	0.0271094	0.0255509	0.0264127	0.0320031	0.0716133	0.0686137	0.056281
				RRGCO757-15	BOLD:AAI2947	Lepidoptera	Gracillariidae	Lithocolletinae	Phyllonorycter	0.0057	29.6353	0.0299656	0.0277005	0.018477	0.0246536	0.00444392	0.00147995	0.00141341	0.00238556	0.0019039	0.00476502	0.00162338	0.00263881	0.0529247	0.0241941	0.0251685	0.0182519	0.0221929	0.0052006	0.00194779	0.000649861	0.00263726	0.00385567	0.00468718	0.000816187	0.00321906	0.00309209	0.0163364	0.0117787	0.0101535	0.0125859	0.00499309	0.00105279	0.00151573	0.00261056	0.00210799	0.00457106	0.000438426	0.00236533
				RRMFI4070-15	BOLD:AAI5446	Diptera	Muscidae	Mydaeinae	Graphomya americana	3.5204	32.8267	1.79609	1.53168	1.86422	1.73878	0.227424	0.236495	0.272183	0.24818	0.825236	0.875008	0.878046	0.85886	0.378468	1.79405	1.60707	1.8141	1.74467	0.228826	0.256719	0.270342	0.251687	0.865073	0.899218	0.862709	0.876081	0.709041	2.20638	1.97318	2.08713	2.091	0.310223	0.35058	0.39409	0.351734	1.01394	1.04873	1.04258	1.03414
				RRMFI4208-15	BOLD:AAI6290	Hymenoptera	Vespidae	Eumeninae	Parancistrocerus cf. pedestris	3.18815	28.1155	0.123879	0.0866321	0.100428	0.102608	0.0266635	0.0204233	0.036143	0.0287912	0.0844064	0.0812562	0.0984174	0.0885468	0.314641	0.0803737	0.0602395	0.0824593	0.0750273	0.0136516	0.016751	0.0207956	0.0170849	0.0687011	0.061294	0.0803944	0.0697051	0.260687	0.190271	0.160292	0.179444	0.177188	0.045372	0.0494812	0.0716723	0.0558967	0.166915	0.154763	0.191812	0.17093
				RRSSA267-15	BOLD:AAI6808	Hymenoptera	Tenthredinidae	Nematinae	Hemichroa militaris	1.1796	27.9635	0.00308924	0.00678935	0.00673866	0.00572937	0.0112405	0.0156874	0.0102977	0.0120923	0.0148081	0.0135427	0.015625	0.0147334	0.197889	0.00492084	0.00948978	0.00423704	0.00605262	0.0165769	0.020257	0.018846	0.0184608	0.0126186	0.0162249	0.0253018	0.0177049	0.140334	0.006967	0.00563327	0.0068341	0.0065204	0.0156305	0.0221086	0.0158069	0.0175829	0.00996505	0.0141485	0.0223597	0.0152355
				RRMFI4226-15	BOLD:AAI7042	Coleoptera	Cerambycidae	Lepturinae	Gaurotes cyanipennis	4.12745	33.8906	0.0386155	0.0344899	0.0363018	0.0363728	0.18011	0.184993	0.217464	0.196685	0.00380781	0.00100316	0.00284091	0.00263881	0.0796183	0.0483882	0.0412599	0.0521482	0.0476644	0.257105	0.215426	0.25962	0.245724	0.00350516	0.00360553	0.00530521	0.00408574	0.0316345	0.0494897	0.0414813	0.0562348	0.049737	0.308052	0.271094	0.317437	0.300598	0.00383271	0.00304737	0.00548033	0.00410455
				RRSSC1824-15	BOLD:AAI7911	Diptera	Sciomyzidae		Atrichomelina pubera	0.66915	31.155	0.165892	0.101297	0.139556	0.134727	0.0219582	0.00591979	0.00726898	0.0115165	0.02602	0.0396249	0.0292208	0.0311526	0.259338	0.186992	0.102737	0.154489	0.148667	0.0188522	0.0112972	0.0100728	0.0135303	0.0343505	0.0511985	0.0383608	0.0413526	0.146042	0.123484	0.0693916	0.116765	0.104857	0.0180185	0.00552716	0.00736211	0.0105958	0.0254875	0.0396159	0.0289361	0.0310972
				RRMFE3344-15	BOLD:AAJ2208	Diptera	Limoniidae	Limoniinae	Limonia immatura	2.33425	32.6748	0.506636	0.564602	0.485401	0.516685	0.126782	0.129347	0.112063	0.121499	0.116773	0.089783	0.106534	0.105186	0.329772	0.509307	0.640354	0.536148	0.559741	0.116363	0.163614	0.106577	0.126818	0.146866	0.10456	0.138344	0.129753	0.339417	0.490573	0.572289	0.45808	0.502147	0.128518	0.157919	0.113463	0.131756	0.124371	0.0949039	0.118594	0.113119
				RRMFD549-15	BOLD:AAJ6986	Hymenoptera	Ichneumonidae	Acaenitinae	Coleocentrus	6.49385	24.772	0.314176	0.313125	0.325847	0.318501	0.0350286	0.0248631	0.0220089	0.0268992	0.153582	0.18408	0.145901	0.159721	0.415271	0.367012	0.351122	0.351348	0.356096	0.0451802	0.0307751	0.0243698	0.0335964	0.18332	0.218855	0.179153	0.194258	0.47095	0.121802	0.0926929	0.155817	0.12639	0.0219262	0.0102647	0.0103936	0.0144349	0.0680306	0.0859795	0.0769438	0.076595
				RRMFB1097-15	BOLD:AAJ9649	Diptera	Xylophagidae	Xylophaginae	Xylophagus lugens	7.7859	31.9149	0.18659	0.190645	0.178466	0.184642	0.150309	0.121356	0.134476	0.135812	0.36428	0.378694	0.348215	0.36269	0.324486	0.194373	0.228167	0.214133	0.212346	0.171295	0.120374	0.16604	0.154452	0.453217	0.455017	0.458289	0.455374	0.657189	0.260181	0.276286	0.24388	0.258617	0.230767	0.186871	0.197478	0.206157	0.517607	0.541997	0.519754	0.526078
				RRMFG2299-15	BOLD:AAK7242	Coleoptera	Melandryidae	Melandryinae	Melandrya striata	11.059	30.6991	0.436819	0.40383	0.426492	0.42215	0.0826047	0.084061	0.0888431	0.0855509	0.276489	0.263581	0.332996	0.293128	0.219429	0.867297	0.816534	0.825245	0.835514	0.183646	0.160108	0.170914	0.172225	0.544701	0.54155	0.69131	0.588098	0.509482	1.00685	0.988127	1.01496	1.00445	0.24553	0.247143	0.23104	0.240862	0.703494	0.677388	0.775576	0.718018
				RRMFC2001-15	BOLD:AAK7440	Coleoptera	Synchroidae		Mallodrya subaenea	2.32675	31.7629	0.040778	0.0649061	0.038693	0.0476579	0.000522814	0	0.0012115	0.000658084	0.0245392	0.0305965	0.0255682	0.0266813	0.219694	0.0254243	0.0656033	0.0280296	0.0387115	0.000650075	0.00116867	0.00227451	0.00137596	0.0308454	0.0302864	0.0359122	0.0321906	0.0727831	0.0312314	0.0763052	0.0230407	0.041397	0.000868363	0.00105279	0.00173226	0.0012285	0.0383271	0.0261203	0.037047	0.034019
				RRMFI4018-15	BOLD:AAK8834	Diptera	Limoniidae	Limoniinae	Metalimnobia triocellata	0.58975	32.6748	0.0546796	0.0727818	0.0706473	0.0668426	0.306108	0.316413	0.32246	0.315634	0.508131	0.65331	0.590099	0.580172	0.358778	0.0697118	0.0849954	0.0876741	0.0813321	0.328613	0.377872	0.361323	0.354655	0.60499	0.806556	0.728447	0.711661	0.584644	0.0562165	0.0765612	0.0689267	0.0671753	0.292638	0.327682	0.325449	0.314496	0.508409	0.606863	0.56557	0.55801
				RRMFE3056-15	BOLD:AAL0380	Hymenoptera	Ichneumonidae	Poemeniinae	Podoschistus vittifrons	2.33985	26.5957	0.0129748	0.00760407	0.000869505	0.00642383	0.0360742	0.026935	0.0393737	0.0348785	0.0594441	0.0581834	0.0793427	0.0662635	0.426107	0.00246042	0.002063	0.000651852	0.00163925	0.0113763	0.00623293	0.00909806	0.00905843	0.0157732	0.0237965	0.0195885	0.0196858	0.0979956	0.00504507	0.00358481	0.00019526	0.00272947	0.0210578	0.0155287	0.0240351	0.0205006	0.0369857	0.026991	0.0383623	0.0342278
absent	absent			RRSSA2346-15	BOLD:AAL4632	Coleoptera	Lucanidae	Lucaninae	Platycerus depressus	2.37645	33.5866	0.044794	0.0317741	0.0241288	0.0323796	0.00784221	0.00769572	0.0189801	0.0123391	0.00719252	0.00652056	0.0170455	0.0105552	0.120386	0.0332156	0.0334205	0.0286815	0.0315241	0.00910104	0.00662249	0.0168964	0.0111224	0.00315464	0.00576884	0.0208128	0.00940957	0.0409108	0.0458861	0.0391768	0.0263601	0.0363171	0.00824945	0.0126335	0.0249013	0.015433	0.00670724	0.00718309	0.0247711	0.0125919
				RRMFI4186-15	BOLD:AAM4213	Hymenoptera	Braconidae	Braconinae	Atanycolus ulmicola	1.9838	24.3161	0.0685812	0.0773985	0.0854288	0.0781277	0.0386883	0.0411425	0.0484599	0.0433513	0.15337	0.167779	0.154221	0.157889	0.453263	0.0816039	0.0755056	0.100711	0.0871325	0.0448551	0.0401245	0.0552382	0.0471268	0.208206	0.184964	0.176704	0.190668	0.466193	0.103064	0.107032	0.129067	0.114334	0.0570948	0.0697475	0.0831486	0.0700244	0.246827	0.218758	0.230174	0.232568
				RRSSC4120-15	BOLD:AAM7524	Hymenoptera	Tenthredinidae	Nematinae	Nematus incompletus	0.3781	29.6353	0.0210068	0.00841879	0.0147816	0.014497	0.015423	0.0121356	0.00908623	0.0119278	0.00592326	0.00576818	0.00608767	0.00593732	0.139282	0.0246042	0.0148536	0.0205333	0.0200493	0.0217775	0.0159719	0.0129972	0.0169702	0.00736083	0.0108166	0.00734568	0.0085429	0.055182	0.0254656	0.0135711	0.0177686	0.0189547	0.0193211	0.0134231	0.0140746	0.0157401	0.00555743	0.00674776	0.00767246	0.00660902
				RRSSC4121-15	BOLD:AAN8130	Hymenoptera	Tenthredinidae	Nematinae	Pachynematus extensicornis	1.0585	27.9635	0.00988557	0.00380203	0.00804292	0.00720511	0.00522814	0.00177594	0.00484599	0.00411303	0.0137504	0.0145459	0.0133929	0.0138538	0.169148	0.00164028	0.00536379	0.00912593	0.00567433	0.00390045	0.00194779	0.00617368	0.00412789	0.0136701	0.0122588	0.0142833	0.0133715	0.0587498	0.00744748	0.00435298	0.010544	0.0077335	0.00607854	0.00210558	0.00411412	0.00422296	0.0132228	0.0104481	0.0151257	0.0129398
				RRMFE2524-15	BOLD:AAN8263	Hemiptera	Membracidae	Smiliinae	Cyrtolobus	0.477	31.6109	0.0169908	0.0225406	0.0232593	0.0212681	0.0316303	0.0319668	0.0262491	0.0295315	0.0404051	0.0295933	0.0438313	0.0384827	0.230398	0.0110719	0.0189796	0.0228148	0.0180318	0.0273031	0.0280482	0.0259945	0.0270606	0.0329485	0.027402	0.0461145	0.0350383	0.139144	0.0168169	0.0273982	0.0281174	0.0243378	0.0490625	0.0447437	0.0372436	0.0436117	0.0486754	0.0333034	0.0703674	0.0506459
				RRSSA4461-15	BOLD:AAN8383	Hemiptera	Membracidae	Smiliinae	Cyrtolobus	1.06465	31.155	0.187826	0.262612	0.171727	0.205302	0.218275	0.217256	0.188186	0.205734	0.132004	0.102323	0.119318	0.118746	0.345828	0.170999	0.215377	0.136237	0.171113	0.150492	0.157771	0.159866	0.155943	0.107258	0.0977098	0.0946776	0.100162	0.280667	0.142223	0.195372	0.155427	0.163086	0.180837	0.177922	0.174958	0.177902	0.115173	0.103611	0.101715	0.107205
				RRMFG2779-15	BOLD:AAN8578	Diptera	Anthomyiidae	Anthomyiinae	Hylemyza partita	1.6639	29.1793	0.387082	0.370155	0.358888	0.370412	0.0726712	0.0964925	0.102977	0.0916382	0.686463	0.623465	0.832591	0.720835	0.491982	0.405969	0.331317	0.316148	0.348404	0.0672827	0.0860924	0.101378	0.0848511	0.614103	0.599599	0.732527	0.645051	0.66266	0.357479	0.322889	0.329013	0.33618	0.0801065	0.103174	0.105235	0.0957461	0.584297	0.582919	0.734364	0.631474
				RRMFG2655-15	BOLD:AAO0522	Coleoptera	Chrysomelidae	Cassidinae	Cassida rubiginosa	1.1759	34.8024	0.028421	0.018467	0.0213029	0.0223966	0.00418251	0.00355187	0	0.00230329	0.00550017	0.0145459	0.00791398	0.00901594	0.104858	0.0254243	0.022693	0.013363	0.0199232	0.0026003	0.00506426	0.000649861	0.00263726	0.00701031	0.016946	0.0163237	0.0132477	0.0520899	0.0228229	0.0148513	0.00976299	0.0153912	0.00369054	0.00263198	0.0012992	0.00253378	0.00843196	0.0137132	0.0140296	0.0118962
				RRSSA3894-15	BOLD:AAO0995	Coleoptera	Elateridae	Dendrometrinae	Athous haemorrhoidalis	2.61635	39.2097	0.00988557	0.00325889	0.000869505	0.00416681	0.000522814	0	0.00181725	0.000904866	0.00042309	0.000501581	0.000202922	0.000366501	0.0204827	0.0131222	0.00495119	0.00260741	0.006557	0	0.000779117	0.00162465	0.000802646	0	0.000721105	0.000408093	0.000371431	0.00380565	0.00528531	0.00332875	0.000781039	0.00295693	0.000217091	0	0.00194879	0.000767811	0.000191635	0	0.000219213	0.000139137
				RRMFC2075-15	BOLD:AAO2094	Hymenoptera	Ichneumonidae	Pimplinae	Iseropus stercorator	2.6288	27.0517	0.0154462	0.0187386	0.018477	0.0177089	0.0439164	0.0432144	0.0353353	0.0402254	0.0368088	0.0458947	0.0543832	0.0458127	0.304069	0.023374	0.02063	0.0267259	0.0238322	0.0555814	0.0428514	0.0308684	0.0431135	0.057134	0.0594912	0.0546845	0.0572003	0.219777	0.0240241	0.0209967	0.0220644	0.0223665	0.0477599	0.0455333	0.0422239	0.0451473	0.0511667	0.0511523	0.0548033	0.0523156
				RRSSC7829-15	BOLD:AAO3939	Diptera	Limoniidae	Limoniinae	Dicranomyia	0.11615	34.4985	0.0129748	0.00488833	0.00956455	0.00902809	0.000784221	0.000887968	0.00323066	0.00180973	0.00253854	0.00125395	0.00142046	0.00175921	0.0299973	0.023374	0.0156788	0.0257482	0.0219407	0.00162519	0.00545382	0.0084482	0.00515986	0.00280412	0.00144221	0.00326475	0.0024762	0.0130819	0.0257058	0.0233012	0.0333894	0.0279771	0.00564436	0.00868554	0.0119093	0.00875305	0.00536579	0.00370038	0.00613797	0.00507851
				RRGCO733-15	BOLD:AAO3983	Trichoptera	Glossosomatidae	Protoptilinae	Protoptila	0.0278	32.8267	0.00185355	0	0	0.000520851	0.00810362	0.0127275	0.00545174	0.00830831	0.00930797	0.00677135	0.0154221	0.0107751	0.126993	0.00246042	0	0	0.000756577	0.00877601	0.0144137	0.00454903	0.00894376	0.010866	0.00757161	0.0179561	0.0118858	0.019504	0.00192193	0	0	0.000606549	0.00759817	0.0210558	0.00692905	0.0112868	0.00977341	0.0134955	0.016441	0.0130789
				RRSSC1835-15	BOLD:AAP2967	Diptera	Anthomyiidae	Anthomyiinae	Hylemya	2.60615	30.6991	0.0821738	0.100482	0.086081	0.0895864	0.132533	0.105668	0.147803	0.131288	0.241584	0.271105	0.203125	0.23632	0.409654	0.0770931	0.102325	0.0827852	0.0870064	0.115063	0.108297	0.129647	0.118218	0.227134	0.252747	0.214249	0.23202	0.571086	0.0367569	0.057869	0.0402235	0.0443539	0.0842312	0.0668523	0.0853139	0.0795453	0.128587	0.157375	0.136351	0.14025
				RRMPG971-15	BOLD:AAP2970	Diptera	Anthomyiidae	Anthomyiinae	Anthomyia pluvialis	0.8976	32.3708	0.201728	0.286239	0.208681	0.231518	0.378518	0.308421	0.351536	0.348044	0.114023	0.0825101	0.130885	0.110903	0.373843	0.242351	0.319352	0.245422	0.267072	0.39167	0.313594	0.361323	0.35798	0.127588	0.095907	0.142016	0.121086	0.442883	0.176818	0.22149	0.197408	0.198038	0.3328	0.250301	0.335626	0.309735	0.104825	0.0855441	0.11991	0.103449
				RRMFB1069-15	BOLD:AAP3780	Diptera	Tachinidae	Dexiinae	Cyrtophleba	0.9056	28.8754	0.188444	0.185756	0.172379	0.181169	1.01034	1.29939	1.15536	1.14976	0.747388	0.793251	0.729303	0.75426	0.516825	0.121791	0.126255	0.117333	0.121431	0.6543	0.737044	0.74734	0.711488	0.514206	0.515951	0.492977	0.508365	0.476183	0.236157	0.222002	0.207952	0.221011	1.2537	1.53471	1.44622	1.40394	0.920425	0.948386	0.876633	0.915453
				RRMFC2036-15	BOLD:AAP4830	Diptera	Tachinidae	Exoristinae	Phorocera slossonae	5.35625	29.3313	0.631132	0.666714	0.713863	0.675544	1.67118	1.48083	1.62866	1.60095	4.39992	4.96942	4.29242	4.52754	0.540413	0.458048	0.50007	0.524415	0.496567	1.04695	0.963378	1.09892	1.04069	2.96711	3.22154	2.79707	3.00289	0.674552	0.613336	0.61377	0.679504	0.639151	1.64273	1.42048	1.7249	1.60703	3.86146	4.27699	3.67686	3.9357
				RRMFE3119-15	BOLD:AAP6354	Diptera	Empididae	Empidinae	Rhamphomyia	N/A	33.7386	0	0	0	0	0	0	0	0	0.0243277	0.0343583	0.0448459	0.034671	0.230133	0	0	0	0	0	0	0	0	0.0385567	0.0439874	0.0632545	0.0479145	0.203127	0	0	0	0	0	0	0	0	0.0381355	0.0491933	0.0725596	0.0525939
				RRMFD013-15	BOLD:AAP7637	Diptera	Xylophagidae	Xylophaginae	Xylophagus reflectens	1.27815	32.6748	0.073524	0.108358	0.0815161	0.0878503	0.192657	0.183809	0.201714	0.193888	0.877488	0.908865	1.02943	0.941542	0.386463	0.0738125	0.0973734	0.0752889	0.0815843	0.126114	0.14998	0.159866	0.14505	0.759918	0.791053	0.817411	0.788052	0.49973	0.0814418	0.104472	0.0771276	0.0865849	0.189954	0.191082	0.209604	0.197251	0.826716	0.86676	0.922449	0.869886
				RRSSC5038-15	BOLD:AAP7640	Diptera	Stratiomyidae	Beridinae	Actina viridis	0.55985	33.1307	0.10627	0.0611041	0.0849941	0.0833362	0.0117633	0.0056238	0.00969198	0.00921318	0.0393473	0.0270854	0.0253653	0.0307128	0.208726	0.131632	0.0862332	0.104948	0.107434	0.0185271	0.0128554	0.0152717	0.0157089	0.0473196	0.0400213	0.0412174	0.0429621	0.155794	0.102583	0.0663189	0.0892338	0.0866607	0.0125913	0.00842234	0.0110432	0.0108261	0.0404351	0.0304737	0.0278401	0.0332538
				RRSSA2295-15	BOLD:AAP8585	Coleoptera	Nitidulidae	Cryptarchinae	Glischrochilus sanguinolentus	0.5242	34.9544	0.00679633	0.00923351	0.0123904	0.00980937	0.00705799	0.0056238	0.00545174	0.00600502	0.0103657	0.0080253	0.00710229	0.00850283	0.102348	0.0123021	0.0156788	0.0244445	0.0180318	0.0204773	0.0120763	0.00909806	0.013989	0.0168247	0.0216332	0.0142833	0.0177049	0.0875301	0.0194596	0.0199725	0.0224549	0.0207743	0.0136767	0.0110543	0.0119093	0.012285	0.0206966	0.0150192	0.0175371	0.0178791
				RRMFG3282-15	BOLD:AAP8630	Diptera	Tipulidae	Tipulinae	Ctenophora dorsalis	2.6617	32.0669	0.408089	0.412249	0.419101	0.413816	0.564117	0.549356	0.59646	0.573191	0.333818	0.299946	0.318791	0.31849	0.327459	0.052899	0.0552883	0.057363	0.0553563	0.0633823	0.0623293	0.0682354	0.064785	0.0311959	0.0418241	0.0457065	0.0392478	0.0620797	0.524687	0.532344	0.521344	0.525651	0.763508	0.760379	0.782116	0.769194	0.406267	0.426197	0.421547	0.417481
				RRMFG2647-15	BOLD:AAP8649	Diptera	Tachinidae	Dexiinae	Athrycia cinerea	1.6215	30.5471	0.0661098	0.084731	0.0476054	0.0646724	0.259577	0.264614	0.227358	0.247851	0.20816	0.205899	0.199879	0.204508	0.375561	0.0643809	0.09366	0.0671408	0.0743968	0.284733	0.293337	0.273592	0.283334	0.223979	0.231475	0.239959	0.231401	0.445262	0.0396398	0.0581251	0.0410046	0.0456428	0.193211	0.225824	0.1886	0.20109	0.156375	0.159987	0.168794	0.161469
				RRMFB1224-15	BOLD:AAP8654	Diptera	Tachinidae	Exoristinae	Tachinomyia panaetius	3.4394	30.3951	0.224897	0.322901	0.366279	0.312684	0.103517	0.0976765	0.0615844	0.0848106	1.43047	1.48292	1.5763	1.49848	0.46694	0.258754	0.35236	0.357867	0.325707	0.100111	0.0864819	0.0503642	0.0785446	1.44342	1.47466	1.48587	1.46703	0.713798	0.207328	0.308037	0.312611	0.278027	0.0900926	0.0892241	0.0601961	0.0792381	1.22321	1.26205	1.3155	1.2649
				RRSSC6594-15	BOLD:AAP8666	Coleoptera	Carabidae	Harpalinae	Ophonus puncticeps	0.6427	29.9392	0.198638	0.223777	0.198682	0.206691	0.0376426	0.0473583	0.0353353	0.0394028	0.0230584	0.037117	0.0361202	0.0318856	0.294026	0.143934	0.173704	0.137541	0.150559	0.0247028	0.0389558	0.0259945	0.0293539	0.0133196	0.0277626	0.0257099	0.0220382	0.0901464	0.142703	0.195116	0.149179	0.160736	0.0303927	0.0376373	0.033346	0.0335534	0.0155225	0.025685	0.0284977	0.0228881
				RRMFC1694-15	BOLD:AAP8757	Diptera	Syrphidae	Eristalinae	Brachypalpus oarus	21.2873	29.7872	0.429096	0.36581	0.401494	0.397844	0.195533	0.16753	0.186974	0.184264	0.229315	0.245524	0.241681	0.238519	0.449629	0.332156	0.309037	0.351674	0.332642	0.164794	0.126996	0.144919	0.146655	0.202598	0.210563	0.21833	0.210106	0.485459	0.307269	0.263483	0.308511	0.294783	0.165206	0.132125	0.148975	0.1498	0.179946	0.194161	0.204307	0.192218
				RRSSC1966-15	BOLD:AAP8833	Diptera	Anthomyiidae	Anthomyiinae	Eustalomyia festiva	1.7262	29.9392	0.392643	0.459503	0.363888	0.402531	0.221412	0.193577	0.238463	0.220623	0.798793	0.779959	0.759742	0.779182	0.45835	0.387516	0.469538	0.381334	0.410191	0.239227	0.204908	0.230701	0.226117	0.769382	0.836122	0.877809	0.825195	0.858889	0.344987	0.408412	0.343267	0.363095	0.220781	0.203979	0.234938	0.220899	0.709626	0.7379	0.793113	0.745149
				RRMPG974-15	BOLD:AAP8989	Diptera	Micropezidae		Compsobata univitta	0.85195	35.4103	0.105652	0.155612	0.132165	0.132209	0.467657	0.411129	0.464811	0.450788	0.841737	0.752623	0.754872	0.784313	0.27057	0.171819	0.226517	0.193274	0.196836	0.579542	0.624072	0.615744	0.605424	1.19631	1.08202	1.00636	1.09943	0.558956	0.130691	0.172839	0.144492	0.148529	0.518413	0.517974	0.504738	0.513436	0.907394	0.864366	0.753216	0.844702
				RRSSC7819-15	BOLD:AAU6544	Diptera	Limoniidae	Chioneinae	Ormosia affinis	3.00885	37.0821	0.147048	0.153982	0.122383	0.139415	0.0870486	0.084653	0.0852086	0.0856332	0.0607134	0.0363646	0.0568183	0.0521898	0.176944	0.217747	0.231881	0.1936	0.212724	0.12774	0.148422	0.107877	0.126818	0.0827217	0.0609334	0.0759054	0.0731718	0.152702	0.180662	0.209711	0.163042	0.18242	0.138287	0.13581	0.131219	0.135058	0.0870025	0.0511523	0.0758478	0.0720035
				RRSSA2264-15	BOLD:AAU6910	Coleoptera	Cleridae	Tillinae	Cymatodera bicolor	0.7917	33.4347	0.0454119	0.0320457	0.0378235	0.038109	0.0355514	0.026935	0.0282683	0.0301896	0.148081	0.132167	0.120942	0.133626	0.299907	0.0652011	0.0495119	0.0511704	0.054978	0.0542812	0.0393454	0.0295687	0.0411642	0.222928	0.204073	0.18201	0.204039	0.488551	0.0675078	0.0509555	0.059359	0.0594418	0.0672981	0.0529028	0.0465545	0.0557431	0.23552	0.194161	0.199046	0.210723
				RRSSA2286-15	BOLD:AAU6911	Coleoptera	Melandryidae	Melandryinae	Emmesa connectens	1.19035	31.155	0.108741	0.114604	0.0884721	0.102521	0.13384	0.139115	0.166581	0.148645	0.0672713	0.0594374	0.0529628	0.059813	0.284578	0.106618	0.111402	0.0919112	0.10239	0.135541	0.126996	0.179037	0.148375	0.066598	0.054804	0.0469307	0.0565813	0.296841	0.140781	0.162853	0.119304	0.138976	0.220781	0.202663	0.247713	0.225046	0.0963927	0.0681306	0.0712443	0.0793778
				RRSSA2285-15	BOLD:AAU6970	Coleoptera	Cleridae	Clerinae	Enoclerus nigripes rufiventris	0.56295	31.6109	0.170835	0.176523	0.141295	0.160856	0.0073194	0.0106556	0.0137303	0.0108584	0.00846179	0.00777451	0.00831982	0.00820963	0.150779	0.200114	0.201348	0.176652	0.191414	0.0078009	0.0140241	0.0172213	0.012957	0.0196289	0.0100955	0.0122428	0.0141144	0.0820594	0.177779	0.228916	0.158551	0.185452	0.0102033	0.0171079	0.0184053	0.0151259	0.0128396	0.00848911	0.0050419	0.00897435
				RRMFC1998-15	BOLD:AAU7141	Coleoptera	Elateridae	Elaterinae	Ampedus linteus	1.80885	40.1216	0.368855	0.466292	0.382582	0.405483	0.00548955	0.00384786	0.00807665	0.00608728	0.00211545	0.00250791	0.0036526	0.00278541	0.124746	0.41458	0.475727	0.402845	0.428727	0.00747586	0.00311647	0.00974792	0.00699448	0.00245361	0.00721105	0.0061214	0.00520003	0.0482842	0.305107	0.348495	0.340338	0.331631	0.00651272	0.00394797	0.00822824	0.00637284	0.00210799	0.00435339	0.00372662	0.00333929
				RRMFI4225-15	BOLD:AAU7277	Coleoptera	Mordellidae	Mordellinae	Tomoxia lineella	3.91465	42.0973	0.0259496	0.0198249	0.0280415	0.0248273	0.00156844	0.000295989	0.000807665	0.000904866	0	0.000501581	0.000202922	0.000219901	0.0157254	0.101287	0.100674	0.111467	0.105038	0.00650075	0.00545382	0.0042241	0.00538919	0.00245361	0	0.000408093	0.000990481	0.0137955	0.14967	0.12598	0.161285	0.147164	0.00911781	0.0115807	0.00498025	0.00836915	0.00306617	0.000653009	0.00241134	0.00208706
				RRMFE3052-15	BOLD:AAU8228	Hymenoptera	Ichneumonidae	Cryptinae	Pleolophus basizonus	0.41425	27.8116	0.0435583	0.0795711	0.067604	0.0646724	0.0266635	0.0384786	0.0258453	0.0296138	0.0131158	0.0210664	0.0101461	0.0143669	0.273411	0.0660212	0.0841702	0.0821334	0.0778014	0.0292534	0.0381767	0.0272942	0.0311885	0.0189278	0.0292048	0.0142833	0.0210477	0.181244	0.06967	0.0934611	0.0777134	0.079837	0.03582	0.0497444	0.0305311	0.0380067	0.020505	0.0265557	0.0157833	0.0209402
				RRBPA101-15	BOLD:AAU8495	Hymenoptera	Ichneumonidae	Cryptinae	Bathythrix decipiens	0.1842	26.4438	0.0312013	0.0282437	0.0241288	0.0274315	0.00601236	0.00710374	0.00242299	0.00485337	0.00528862	0.00300949	0.000202922	0.00278541	0.100564	0.0266545	0.0247559	0.0202074	0.02358	0.0026003	0.00662249	0.00194958	0.00355457	0.00701031	0.00324497	0.000816187	0.00383812	0.0235475	0.0410813	0.0432737	0.0259696	0.0358622	0.00564436	0.00973833	0.00562985	0.00683352	0.00939014	0.00740076	0.00175371	0.00633074
				RRMFG2736-15	BOLD:AAU8702	Hymenoptera	Tenthredinidae	Allantinae	Taxonus terminalis	4.7576	27.9635	0.00494279	0.0135787	0.0239114	0.0152783	0.00313689	0.00651177	0.00323066	0.00411303	0.0412512	0.0308472	0.0385553	0.0372365	0.261386	0.00574098	0.0160914	0.0241185	0.0160142	0.00585067	0.0101285	0.00487396	0.00676516	0.0532784	0.0382186	0.0530521	0.0480384	0.248081	0.00192193	0.0112665	0.0210881	0.012131	0.00499309	0.00947513	0.00303146	0.00560502	0.0375606	0.028297	0.0363894	0.0342278
				RRMFI4021-15	BOLD:AAV0162	Hemiptera	Cicadellidae	Deltocephalinae	Eutettix variabilis	1.4822	33.5866	0.0089588	0.0181954	0.0104341	0.0125004	0.0177757	0.0124316	0.014336	0.0148892	0.0332125	0.0300949	0.0255682	0.02954	0.159963	0.0110719	0.02063	0.0101037	0.0136184	0.0240528	0.0272691	0.0220953	0.0243087	0.0399588	0.0457902	0.0404012	0.0420955	0.149848	0.0192193	0.0335436	0.0224549	0.0247169	0.0494967	0.0402693	0.0385428	0.0429207	0.0684139	0.0875032	0.0705866	0.0752037
				RRMFE3088-15	BOLD:AAV0836	Diptera	Syrphidae	Eristalinae	Myolepta nigra	2.4046	35.4103	0.101945	0.135515	0.103471	0.113285	0.00679659	0.00473583	0.00848048	0.00690988	0.0444244	0.0463963	0.0484985	0.0464724	0.18223	0.17674	0.257874	0.200445	0.210707	0.0162519	0.0140241	0.00974792	0.013301	0.0711547	0.10456	0.108145	0.0938481	0.339655	0.197478	0.375381	0.260672	0.274691	0.0221432	0.021319	0.0192714	0.0208845	0.096201	0.119283	0.129336	0.114093
				RRSSC1986-15	BOLD:AAV3887	Diptera	Dolichopodidae	Dolichopodinae	Dolichopus comatus	0.11795	36.7781	0.0849542	0.0529569	0.078038	0.0719643	0.0130704	0.0100636	0.0113073	0.0115165	0.0414628	0.0361138	0.0509335	0.0433205	0.21302	0.135733	0.0668411	0.128741	0.111973	0.0195022	0.0140241	0.0126723	0.0154796	0.078165	0.0508379	0.0771296	0.068467	0.221917	0.106427	0.0614538	0.0859143	0.0851443	0.0175843	0.0110543	0.0127754	0.0139742	0.0546161	0.0407042	0.0517343	0.0492546
				RRSSC2088-15	BOLD:AAW3517	Orthoptera	Tettigoniidae	Tettigoniinae	Metrioptera roeseli	1.49285	36.7781	0.00185355	0	0.00108688	0.000954894	0.00914925	0.00295989	0.00444216	0.00551145	0.00105772	0.00225712	0.00081169	0.00131941	0.0358778	0.00533091	0	0.000651852	0.00189144	0.00682578	0.00233735	0.00519889	0.00493054	0.00245361	0.00288442	0.000408093	0.00198096	0.0135576	0.00240241	0.000512115	0.00136682	0.00144055	0.0102033	0.00342157	0.00736211	0.00721743	0.00210799	0.0028297	0.000657639	0.00187835
				RRSSC6587-15	BOLD:AAX9544	Coleoptera	Carabidae	Harpalinae	Diplocheila obtusa	12.5755	31.307	0.0960754	0.130084	0.0954281	0.106688	2.20183	2.50703	2.15626	2.26809	2.34603	2.48709	2.37257	2.39685	0.39525	0.135733	0.164627	0.123526	0.139841	2.79142	3.02648	2.68978	2.82474	3.09155	3.22875	3.36269	3.22092	0.994941	0.10955	0.131358	0.0825949	0.10554	2.36564	2.58776	2.30975	2.41062	2.28832	2.4958	2.4405	2.4029
				RRSSA2338-15	BOLD:AAY4533	Coleoptera	Carabidae	Harpalinae	Platynus hypolithos	6.36745	31.9149	0.432185	0.426914	0.509095	0.461214	0.324929	0.313453	0.359613	0.33587	0.0511939	0.0516629	0.0541803	0.0524097	0.324948	0.344869	0.347821	0.385897	0.361644	0.25938	0.239968	0.288863	0.26407	0.0462681	0.0465113	0.0485631	0.0470479	0.214068	0.386789	0.446052	0.435039	0.423068	0.374916	0.371109	0.393873	0.380527	0.0482921	0.053982	0.063791	0.0550288
				RRSSC6606-15	BOLD:AAY6650	Orthoptera	Tetrigidae	Tetriginae	Tetrix	2.3574	34.9544	0.0166819	0.0154797	0.0134773	0.0150179	0.0473147	0.0372947	0.0442196	0.043269	0.013962	0.0112856	0.0184659	0.0148067	0.13142	0.0315754	0.0259937	0.0237926	0.0268585	0.0828845	0.10596	0.0880562	0.0915016	0.0336495	0.0331708	0.0424417	0.0361526	0.157459	0.040841	0.0435298	0.029289	0.0371511	0.119183	0.142653	0.110648	0.123003	0.04101	0.0287324	0.0528304	0.0408368
				RRSSA3927-15	BOLD:AAZ0152	Hymenoptera	Braconidae	Braconinae	Digonogastra	0.65025	25.8359	0.0271853	0.0244416	0.0471706	0.0342894	0.0298004	0.0301909	0.0284702	0.029367	0.00211545	0.0052666	0.00284091	0.00329851	0.0971277	0.029525	0.0198048	0.039763	0.0305153	0.0240528	0.0225944	0.018846	0.0217861	0.00175258	0.0068505	0.00244856	0.00371431	0.029256	0.0293095	0.0184362	0.0529154	0.0352557	0.0388592	0.023951	0.0324799	0.0322481	0.00210799	0.00848911	0.00526112	0.00514808
				RRSSC6593-15	BOLD:AAZ0388	Coleoptera	Staphylinidae	Staphylininae	Quedius curtipennis	3.8867	33.1307	0.016373	0.0143934	0.0126078	0.0142366	0.00705799	0.00917567	0.00848048	0.00822605	0.0909643	0.0852688	0.0716316	0.0823162	0.231389	0.00820139	0.0156788	0.0107556	0.0114748	0.00552563	0.00623293	0.00779834	0.00653583	0.0743093	0.0764372	0.0710082	0.0740385	0.168876	0.0110511	0.017668	0.00859143	0.0120552	0.0104204	0.0134231	0.00931091	0.0109029	0.0779956	0.0914212	0.0782591	0.0823692
				RRMPG954-15	BOLD:AAZ4669	Diptera	Tachinidae	Exoristinae	Oswaldia assimilis	0.61755	30.6991	0	0	0	0	0	0	0.000201916	8.22605e-05	0.492899	0.420827	0.432834	0.450137	0.360099	0	0	0	0	0	0	0	0	0.336495	0.324858	0.293827	0.319554	0.344174	0.000960966	0.00102423	0.00058578	0.000834005	0	0.00105279	0.000216533	0.000383906	0.580272	0.515877	0.535757	0.545557
				RRSSC7818-15	BOLD:ABA5202	Diptera	Limoniidae	Limnophilinae	Pseudolimnophila luteipennis	1.3409	32.9787	0.0534439	0.0469823	0.0510834	0.0504358	0.00653518	0.00887968	0.00323066	0.0058405	0.0357511	0.0220696	0.0434254	0.0345244	0.226962	0.0893952	0.0775686	0.0827852	0.0832235	0.00422548	0.0214257	0.00552382	0.00974641	0.0410103	0.0540829	0.0661111	0.0531146	0.127252	0.105466	0.0837309	0.0812281	0.0896176	0.0123742	0.0260566	0.00974397	0.015433	0.0617066	0.0583354	0.0747517	0.0647684
				RRMFG2666-15	BOLD:ABA5978	Hymenoptera	Ichneumonidae	Anomaloninae	Erigorgus xanthopsis	3.62095	27.0517	0.000308924	0.000814721	0.00108688	0.000781277	0.0201284	0.0251591	0.0165571	0.0200716	0.0516169	0.058685	0.073255	0.0614989	0.339352	0	0.0012378	0.000651852	0.000630481	0.0156018	0.0237631	0.0224202	0.0204101	0.0459175	0.0555251	0.0861077	0.0614099	0.173871	0.000240241	0	0.000781039	0.000379093	0.0108545	0.0126335	0.0119093	0.0117475	0.0275955	0.0333034	0.0438426	0.0345756
				RRMFI4181-15	BOLD:ABA8026	Hymenoptera	Ichneumonidae	Campopleginae	Casinaria lamina	1.55555	23.5562	0.0463386	0.0271574	0.0419536	0.0384562	0.00784221	0.00917567	0.0189801	0.0127504	0.270777	0.333301	0.275772	0.290856	0.468922	0.00697118	0.0012378	0.00684445	0.00516995	0.000650075	0.00116867	0.00194958	0.0012613	0.0276907	0.0302864	0.0346879	0.0307049	0.0482842	0.0271473	0.0197164	0.0322179	0.0269156	0.00868363	0.00631675	0.0132085	0.00959764	0.199684	0.25685	0.25626	0.235907
				RRMFG2651-15	BOLD:ABA8856	Diptera	Tipulidae	Tipulinae	Ctenophora dorsalis	3.6653	32.9787	0.205744	0.264241	0.257591	0.245147	0.336431	0.230576	0.261078	0.276313	0.858449	0.946233	0.853898	0.882462	0.409522	0.202984	0.204237	0.229778	0.213733	0.278557	0.188936	0.227451	0.234143	0.772887	0.804754	0.738649	0.773442	0.554198	0.203004	0.231988	0.248371	0.2292	0.296329	0.21977	0.270016	0.264665	0.844154	0.868937	0.782153	0.832388
				RRGCO075-15	BOLD:ABA8907	Coleoptera	Chrysomelidae	Criocerinae	Crioceris asparagi	1.15425	35.1064	0.475434	0.454615	0.4391	0.454269	0.392895	0.450496	0.445629	0.430387	2.63098	2.70177	3.09761	2.82023	0.371596	0.627817	0.609409	0.541037	0.588617	0.510959	0.526293	0.577077	0.538804	3.31272	3.3553	3.47818	3.37754	0.482129	0.705108	0.670615	0.626198	0.664247	0.613281	0.669049	0.742707	0.675444	3.79112	3.83664	3.93203	3.85034
				RRMPE019-15	BOLD:ABU8852	Hymenoptera	Tenthredinidae	Tenthredininae	Macrophya flavolineata	2.9508	28.4195	0.122334	0.11216	0.0667345	0.0968784	0.114496	0.11218	0.0961121	0.106363	0.235873	0.207905	0.19582	0.213231	0.45617	0.0598702	0.104388	0.0378074	0.0649396	0.0828845	0.102064	0.0799329	0.0874884	0.18332	0.168739	0.216289	0.188315	0.399832	0.0341143	0.0553085	0.0201118	0.0349524	0.0594828	0.0636939	0.0534836	0.058584	0.102142	0.113188	0.123198	0.112353
				RRMFE3090-15	BOLD:ABV0388	Diptera	Bombyliidae	Bombyliinae	Bombylius major	4.57725	36.1702	0.0240961	0.0244416	0.0317369	0.0272579	0.0426094	0.0399586	0.0335181	0.0381689	0.0135389	0.0147966	0.0125812	0.0135606	0.147079	0.0369063	0.0404347	0.0505185	0.043251	0.0747586	0.0631084	0.0581626	0.0654729	0.023134	0.0248781	0.0224451	0.0235239	0.100374	0.0482885	0.0425056	0.0613116	0.0516325	0.0900926	0.0694843	0.079684	0.0803899	0.0249126	0.0239436	0.0276209	0.0254621
				RRMFE3118-15	BOLD:ABV1240	Diptera	Dolichopodidae	Diaphorinae	Argyra robusta	N/A	33.8906	0	0	0	0	0	0	0	0	0.0165005	0.00877767	0.0190747	0.0151732	0.155669	0	0	0	0	0	0	0	0	0.0290928	0.0187487	0.0257099	0.0245144	0.103704	0	0	0	0	0	0	0	0	0.0383271	0.0252497	0.0317859	0.0320711
				RRMFI4230-15	BOLD:ABV1243	Diptera	Sarcophagidae		Brachicoma	1.0905	31.7629	0.0475743	0.077127	0.0649955	0.0639779	0.0313689	0.0233832	0.0387679	0.0321639	0.0404051	0.0519137	0.0144075	0.0343778	0.264359	0.0467479	0.079219	0.0642074	0.0634264	0.0237277	0.0225944	0.0347676	0.0272899	0.0389072	0.0616545	0.0167318	0.0399907	0.156032	0.062703	0.0896202	0.0907958	0.0815808	0.0414643	0.0234246	0.0489364	0.0388513	0.0488671	0.0742253	0.0160026	0.0465414
				RRMFE2527-15	BOLD:ABV1657	Diptera	Tachinidae	Exoristinae	Parasetigena silvestris	0.8564	28.8754	1.18194	1.30301	1.1434	1.20525	0.935315	0.73583	0.816953	0.831654	9.09918	8.62745	8.85006	8.87131	0.492642	0.819729	0.880487	0.797867	0.829839	0.532086	0.477988	0.476673	0.496608	5.66784	5.40901	5.38724	5.49383	0.581076	1.26992	1.34072	1.15086	1.24464	0.989716	0.788278	0.890599	0.895806	8.42755	7.85286	8.08524	8.13514
				RRMFG2303-15	BOLD:ABX5183	Coleoptera	Cantharidae	Cantharinae	Podabrus rugosulus	1.467	32.8267	0.00216247	0.00162944	0.00608653	0.00355915	0.000522814	0.000295989	0.000201916	0.000329042	0	0.00125395	0.00081169	0.000659703	0.0634964	0.00287049	0.00330079	0.0114074	0.00630481	0.000975112	0.000389558	0.000324931	0.000573318	0	0.000360553	0.00122428	0.000495241	0.0149848	0.00144145	0.00409692	0.00820091	0.00485239	0.00130254	0	0.000866131	0.000767811	0	0.00261203	0.00131528	0.00125223
				RRMFI4078-15	BOLD:ABX5395	Diptera	Syrphidae	Eristalinae	Sericomyia chrysotoxoides	8.68963	29.4833	1.52701	1.49311	1.40512	1.4675	0.217229	0.224656	0.232607	0.225558	0.217257	0.194864	0.210836	0.208393	0.343845	1.43811	1.53528	1.4608	1.47659	0.246053	0.22945	0.234925	0.237239	0.257278	0.225706	0.225268	0.236725	0.49307	0.801205	0.782256	0.786312	0.789803	0.155437	0.140548	0.175391	0.158169	0.158674	0.143227	0.150819	0.151242
				RRSSA270-15	BOLD:ABX5569	Hymenoptera	Tenthredinidae	Nematinae	Cladius	0.3901	29.3313	0.0494279	0.0627336	0.0397798	0.0498281	0.109791	0.12402	0.111054	0.11426	0.0731945	0.0619453	0.0625001	0.0660436	0.350254	0.0492084	0.0660159	0.0426963	0.0518256	0.115063	0.116478	0.101378	0.11065	0.0883299	0.0721105	0.0620302	0.0747814	0.355115	0.0593396	0.0770734	0.0415904	0.057698	0.13807	0.150023	0.143778	0.143581	0.0864276	0.0681306	0.0602836	0.0722818
				RRSSC7193-15	BOLD:ABX6186	Diptera	Tipulidae	Tipulinae	Nephrotoma ferruginea	5.9216	33.1307	0.412723	0.546678	0.465185	0.476492	1.06811	1.05047	1.02917	1.04734	0.0112119	0.00451423	0.00852274	0.00828293	0.118205	0.613054	0.783113	0.658697	0.682685	1.49452	1.4289	1.37381	1.43261	0.0140206	0.00865326	0.0126509	0.011762	0.034013	0.331293	0.451942	0.370603	0.382278	0.951943	0.974096	0.88865	0.935962	0.0109232	0.00478873	0.00789167	0.00800039
				RRMFE2528-15	BOLD:ABX8463	Diptera	Tachinidae	Tachininae	Panzeria arcuata	1.5398	29.1793	0.39048	0.406003	0.461924	0.423973	0.649858	0.621282	0.557087	0.604121	0.29024	0.279381	0.286729	0.285798	0.478569	0.397358	0.356486	0.469334	0.412713	0.598069	0.532137	0.554982	0.563457	0.303547	0.286279	0.301581	0.297021	0.586784	0.334416	0.32929	0.391496	0.355059	0.581369	0.560612	0.550426	0.564341	0.253534	0.224853	0.244203	0.241403
				RRSSC4776-15	BOLD:ABX9947	Hemiptera	Cicadellidae	Coelidiinae	Neocoelidia tumidifrons	0.5418	29.6353	0.0101945	0.00841879	0.00586916	0.00789958	0.0104563	0.00769572	0.00383641	0.00699214	0.00698098	0.0147966	0.00507306	0.00857613	0.147145	0.0106618	0.00783938	0.0061926	0.00807016	0.0146267	0.00857028	0.00519889	0.00951708	0.00701031	0.0158643	0.0126509	0.011762	0.039008	0.014895	0.00947413	0.00976299	0.011297	0.0171502	0.0131599	0.00779518	0.0126689	0.00843196	0.025032	0.0135912	0.0153747
				RRMFA204-15	BOLD:ABY7153	Diptera	Calliphoridae	Calliphorinae	Calliphora livida	2.90665	31.6109	0.0617848	0.0611041	0.0669519	0.0636307	0.095675	0.0816931	0.0983332	0.0928721	2.25443	1.83779	1.9856	2.03555	0.435555	0.0688917	0.0722048	0.0736593	0.0717488	0.107912	0.100116	0.103978	0.104229	2.36668	1.92427	2.02496	2.11109	0.733064	0.0785589	0.0873157	0.0773229	0.080671	0.127866	0.142127	0.140746	0.136594	2.55143	2.10987	2.16999	2.28922
				RRMFD055-15	BOLD:ABY8575	Diptera	Tachinidae	Exoristinae	Tachinomyia	2.03965	29.1793	0.556064	0.49345	0.519529	0.521459	0.960933	1.0919	1.03785	1.02867	0.654943	0.700458	0.710635	0.688363	0.43985	0.562616	0.528952	0.575911	0.557472	0.951709	1.09232	1.0713	1.0353	0.657918	0.722908	0.783947	0.71847	0.872684	0.486008	0.457575	0.449879	0.463479	0.89919	1.03358	0.978728	0.966598	0.544628	0.580307	0.662024	0.593281
				RRSSC7841-15	BOLD:ABY8689	Diptera	Limoniidae	Limoniinae	Rhipidia lecontei	0.9238	32.2188	0.024405	0.0152081	0.0358671	0.0260426	0.0185599	0.0328548	0.0149418	0.0210587	0	0.0052666	0	0.00153931	0.0239846	0.0344459	0.0222804	0.053126	0.037955	0.0253529	0.0338916	0.0230701	0.0270606	0	0.00721105	0	0.0024762	0.000951414	0.01994	0.0145953	0.0314368	0.0228214	0.0182356	0.033163	0.0147242	0.0213452	0	0.00370038	0	0.00118267
				RRGCO706-15	BOLD:ABY9718	Lepidoptera	Coleophoridae	Coleophorinae	Coleophora cornella	0.404	28.7234	0.0169908	0.018467	0.0223897	0.0196187	0.0277092	0.0236791	0.0234223	0.0248427	0.192929	0.187842	0.215301	0.199523	0.336709	0.0184531	0.0156788	0.00717037	0.0132401	0.0302285	0.0206466	0.0224202	0.0246527	0.164742	0.198304	0.257507	0.204411	0.0753995	0.0353155	0.0250937	0.0288985	0.0297967	0.0356029	0.0271094	0.0283658	0.0305589	0.247593	0.232906	0.261083	0.247177
				RRMFB1218-15	BOLD:ABZ2493	Diptera	Tachinidae	Tachininae	Epalpus signifer	3.4842	30.6991	0.930171	0.795711	0.792988	0.832407	0.305846	0.267574	0.267539	0.279604	0.947509	0.90736	0.96997	0.943888	0.520591	0.778312	0.669236	0.71606	0.720892	0.273031	0.21192	0.235575	0.241826	0.848598	0.806917	0.961876	0.868652	0.618657	0.783187	0.667542	0.663298	0.702384	0.324768	0.247933	0.286689	0.288851	0.872325	0.814519	0.91105	0.866129
				RRMFA257-15	BOLD:ABZ2527	Hymenoptera	Apidae	Nomadinae	Nomada bella	0.7381	24.6201	0.0237872	0.0187386	0.0210855	0.0210945	0.0182985	0.0186473	0.019384	0.0188377	0.0715022	0.0714753	0.0829953	0.0756459	0.391088	0.0250142	0.0198048	0.0195556	0.0213103	0.0130015	0.0163614	0.0168964	0.0153649	0.0620413	0.0656206	0.0844753	0.0700766	0.293035	0.0285887	0.0243255	0.0271411	0.026764	0.0221432	0.029215	0.0274997	0.0261056	0.0891105	0.0848911	0.110483	0.0945437
				RRMFC2055-15	BOLD:ABZ6834	Hymenoptera	Apidae	Nomadinae	Nomada	1.26945	22.3404	0.0543707	0.0456244	0.0765164	0.0604188	0.190043	0.217552	0.168802	0.189035	0.0308855	0.0258314	0.0300325	0.0291002	0.373578	0.0475681	0.0478615	0.0616	0.0530865	0.172595	0.206855	0.151418	0.175206	0.0255876	0.024157	0.0387689	0.0290954	0.19171	0.063664	0.0663189	0.084157	0.0722552	0.243576	0.284254	0.219781	0.247005	0.0350693	0.0291677	0.0486653	0.0374975
				RRMFG2616-15	BOLD:ABZ7039	Diptera	Tachinidae	Exoristinae	Exorista	2.049	29.9392	0.0892791	0.0570305	0.0741253	0.0729192	0.158936	0.123132	0.150226	0.145437	0.220218	0.220947	0.231737	0.224592	0.378534	0.088165	0.0746804	0.0739852	0.078558	0.162844	0.130892	0.16604	0.154567	0.23765	0.26753	0.308519	0.269411	0.495449	0.0230632	0.0107544	0.0236264	0.019637	0.0473258	0.0289518	0.0493695	0.0426903	0.0553827	0.0727016	0.0892198	0.0716557
				RRSSA2263-15	BOLD:ACA7844	Coleoptera	Cleridae	Tillinae	Cymatodera	2.88675	34.6505	0.0522082	0.0562158	0.0560831	0.0550366	0.00784221	0.0112476	0.00969198	0.00954222	0.0442129	0.041882	0.05763	0.0483782	0.171328	0.0971865	0.121717	0.114074	0.111217	0.0130015	0.0214257	0.0175463	0.0170849	0.104804	0.092662	0.109369	0.10202	0.367959	0.10931	0.127261	0.134925	0.12457	0.0184527	0.0236878	0.0216533	0.0211148	0.114598	0.0979513	0.121006	0.11131
				RRSSC4130-15	BOLD:ACA9847	Coleoptera	Erotylidae	Languriinae	Acropteroxys	0.51395	37.234	0.040778	0.0257995	0.0441274	0.0373277	0.00339829	0.00443984	0.00807665	0.00559372	0.00401935	0.00300949	0.000608767	0.00249221	0.0485639	0.0393667	0.018567	0.0446519	0.0350548	0.00422548	0.00779117	0.0074734	0.00642116	0.00315464	0.00324497	0.00122428	0.00260001	0.0121305	0.0624628	0.0453222	0.083376	0.0655073	0.00868363	0.0105279	0.010177	0.00975121	0.00804869	0.00827144	0.00197292	0.00619161
				RRSSA3967-15	BOLD:ACC7779	Coleoptera	Elateridae	Cardiophorinae	Cardiophorus convexus	3.263	38.7538	0.000308924	0.00135787	0.00195639	0.00130213	0	0	0	0	0	0.000250791	0	7.33003e-05	0.00528586	0.00041007	0	0.00162963	0.000756577	0	0	0	0	0	0	0	0	0.00071356	0.000720724	0.00153635	0.0029289	0.00181965	0	0	0	0	0	0	0	0
				RRGCO547-15	BOLD:ACE5422	Lepidoptera	Crambidae	Crambinae	Neodactria luteolellus	1.67945	29.7872	2.52515	2.64078	2.61112	2.59644	1.45055	1.50126	1.42755	1.45527	0.296586	0.294177	0.283077	0.291002	0.396308	2.33371	2.42443	2.43891	2.40213	1.25822	1.25438	1.24513	1.25247	0.29899	0.268612	0.269342	0.279563	0.345601	1.78043	1.67667	1.99946	1.83474	1.15883	1.0699	1.20912	1.15072	0.244335	0.217452	0.2453	0.236046
				RRMFD017-15	BOLD:ACE5640	Diptera	Tabanidae	Chrysopsinae	Chrysops ater	1.96715	32.8267	0.0846452	0.097495	0.109992	0.098875	0.0274478	0.0375906	0.0209993	0.0276395	0.200545	0.194614	0.15625	0.182811	0.37338	0.107438	0.099849	0.129719	0.113739	0.0266531	0.029996	0.0324931	0.0296979	0.216619	0.243012	0.176296	0.213449	0.560621	0.0953758	0.103703	0.124185	0.109027	0.0267022	0.0402693	0.0337791	0.0331695	0.212715	0.226594	0.171425	0.204045
				RRMFI4183-15	BOLD:ACE6336	Hymenoptera	Ichneumonidae	Ctenopelmatinae	Campodorus	1.11035	24.772	0.0395423	0.0521422	0.0373887	0.0427098	0.0159458	0.0153914	0.00827856	0.0126681	0.0609249	0.068215	0.0740667	0.0678028	0.435423	0.0455177	0.0449733	0.0306371	0.0395942	0.0136516	0.0148032	0.00649861	0.0114664	0.0630928	0.0757161	0.0848834	0.0740385	0.319913	0.0281082	0.0437859	0.03007	0.0335118	0.0160647	0.0205294	0.0106101	0.015433	0.073588	0.0681306	0.0749709	0.0722818
				RRMFG2688-15	BOLD:ACE6524	Hymenoptera	Apidae	Nomadinae	Nomada	3.386	22.9483	0.000308924	0.000271574	0.000869505	0.000520851	0.00313689	0.00680775	0.00323066	0.00419529	0.00253854	0.00225712	0.00669644	0.00395822	0.111466	0	0.0012378	0.00260741	0.00138706	0.00357541	0.00233735	0.00389917	0.00332525	0.000701031	0.00180276	0.0061214	0.00272382	0.0204554	0	0.000512115	0.00058578	0.00053073	0.00303927	0.00868554	0.00562985	0.00560502	0.00344944	0.00239436	0.0100838	0.00521765
				RRSSC2094-15	BOLD:ACE7001	Hymenoptera	Ichneumonidae	Anomaloninae	Agrypon flexorium	0.9646	28.2675	0.00154462	0	0.00130426	0.000954894	0.00601236	0.00651177	0.00383641	0.00526467	0.00973106	0.016803	0.00791398	0.0111416	0.141199	0.0041007	0	0.00325926	0.00252192	0.00552563	0.0159719	0.0084482	0.00963175	0.0171753	0.0364158	0.0257099	0.0263716	0.120592	0.00552555	0	0.00117156	0.00219874	0.00672981	0.0115807	0.00324799	0.0069103	0.0124563	0.0241613	0.0124951	0.0162095
				RRGCO081-15	BOLD:ACE7444	Hemiptera	Miridae	Mirinae	Adelphocoris lineolatus	1.01275	33.4347	0.0525171	0.0689798	0.0523877	0.0577277	0.08731	0.101524	0.0922757	0.0932834	0.467303	0.410544	0.415585	0.432032	0.296537	0.064791	0.0684915	0.0550815	0.0621655	0.0767088	0.0888193	0.0929302	0.0859977	0.498433	0.434105	0.358714	0.433955	0.3701	0.0742346	0.0719522	0.0564301	0.0666446	0.108111	0.119492	0.139231	0.122466	0.58583	0.528719	0.468897	0.530461
				RRGCO234-15	BOLD:ACE8254	Lepidoptera	Geometridae	Larentiinae	Dyspteris abortivaria	2.31775	33.5866	0.180103	0.202051	0.185422	0.189243	0.0339829	0.0420305	0.0300855	0.0346317	0.054367	0.0589358	0.0734579	0.0625985	0.255373	0.255883	0.287994	0.265304	0.269342	0.0364042	0.0627189	0.0435407	0.0466681	0.066598	0.0912198	0.0942696	0.0834481	0.24713	0.165526	0.178216	0.173977	0.172563	0.0275705	0.0342157	0.0316138	0.0309428	0.0465674	0.0528937	0.0556801	0.0514808
				RRMFE2517-15	BOLD:ACE9696	Hemiptera	Cicadellidae	Cicadellinae	Draeculacephala	1.7401	31.155	0.00834095	0.0111345	0.0136947	0.0113719	0.0107177	0.00799171	0.00848048	0.00904866	0.00740407	0.0100316	0.0186689	0.0122411	0.187252	0.0102517	0.00825198	0.0117333	0.0102138	0.0133265	0.00895984	0.00584875	0.00940242	0.0066598	0.0118982	0.0155075	0.0111429	0.0758752	0.0156157	0.0171559	0.0206975	0.0180448	0.0206236	0.0123703	0.0173226	0.0170454	0.0107316	0.0195903	0.0348549	0.0212184
				RRGCO486-15	BOLD:ACE9865	Lepidoptera	Noctuidae	Noctuinae	Feltia tricosa	12.0001	29.4833	0.376579	0.356305	0.406059	0.381871	2.13361	2.28622	2.16131	2.18731	0.594653	0.529921	0.541397	0.556496	0.370935	0.47035	0.468713	0.489541	0.477274	2.62338	2.76197	2.54941	2.63807	0.786557	0.754276	0.827613	0.787928	0.628884	0.309191	0.32673	0.331747	0.323139	2.06974	2.2564	1.91177	2.06818	0.528339	0.519142	0.551102	0.532617
				RRMPE009-15	BOLD:ACF3149	Hymenoptera	Ichneumonidae	Ophioninae	Ophion	4.8855	26.2918	0.0364531	0.0480686	0.0506487	0.0458349	0.123123	0.106556	0.119534	0.117057	0.0761561	0.075488	0.0730521	0.0748396	0.37827	0.0389566	0.0429103	0.0462815	0.0429988	0.095886	0.0849237	0.110151	0.0976934	0.0644949	0.0605728	0.0714163	0.065248	0.272818	0.0028829	0.00204846	0.0019526	0.00227456	0.00412472	0.00368477	0.00498025	0.00429974	0.00344944	0.00348271	0.00131528	0.00278274
				RRMFC2013-15	BOLD:ACF4734	Diptera	Syrphidae	Syrphinae	Platycheirus hyperboreus	0.40395	30.0912	0.0759954	0.0822869	0.0652129	0.0737005	0.346887	0.341868	0.367286	0.353802	0.477457	0.456439	0.456373	0.463698	0.447448	0.0619205	0.07303	0.0528	0.0617872	0.314311	0.287494	0.343777	0.316816	0.465134	0.45682	0.490936	0.470107	0.627219	0.0146547	0.0181801	0.014254	0.0155428	0.0963883	0.0813282	0.111947	0.0975121	0.122072	0.126031	0.145777	0.130859
				RRGCO094-15	BOLD:ACG9804	Lepidoptera	Plutellidae	Plutellinae	Plutella porrectella	0.65375	31.459	0.0256407	0.0339467	0.0228245	0.0271711	0.00601236	0.00799171	0.0113073	0.00871962	0.164582	0.132919	0.107752	0.134799	0.244868	0.0287049	0.0470363	0.0299852	0.0348026	0.0113763	0.00662249	0.0123474	0.0103197	0.227134	0.1828	0.135895	0.18423	0.274721	0.0204205	0.0335436	0.0265553	0.0266882	0.00890072	0.00947513	0.0149408	0.01121	0.189144	0.139526	0.120348	0.151451
				RRMFD562-15	BOLD:ACJ0017	Coleoptera	Staphylinidae	Staphylininae	Platydracus cinnamopterus	2.35685	37.386	0.0101945	0.00869036	0.00869505	0.0091149	0.00104563	0.000887968	0.0012115	0.00106939	0	0	0	0	0.00257686	0.00615105	0.00536379	0.00521482	0.00554823	0.000975112	0.00194779	0.000974792	0.0012613	0	0	0	0	0.000237853	0.0112913	0.00921808	0.00820091	0.00947733	0.000434181	0.00236878	0.0012992	0.00130528	0	0	0	0
				RRSSC1990-15	BOLD:ACL7238	Diptera	Xylomyidae		Solva	0.3635	34.1945	0.0114302	0.0130355	0.00499965	0.00937533	0.0303232	0.0210152	0.0117111	0.0201538	0.0596556	0.0363646	0.0359173	0.0442734	0.228614	0.00533091	0.00742678	0.00195556	0.00466556	0.0107262	0.00818072	0.00519889	0.00802646	0.0241856	0.0173065	0.0167318	0.019562	0.0991849	0.00960966	0.00819385	0.00253838	0.00644458	0.0260509	0.0192135	0.00736211	0.0174293	0.0502085	0.0313444	0.037047	0.0400019
				RRGCO100-15	BOLD:ACL7631	Trichoptera	Polycentropodidae	Polycentropodinae	Plectrocnemia cinerea	0.04285	24.3161	0.0222425	0.0241701	0.0145642	0.0197924	0.0133318	0.0183513	0.0228165	0.0185909	0.0344818	0.0423836	0.0383524	0.0381895	0.320191	0.0184531	0.0148536	0.00847408	0.0134923	0.00877601	0.0116867	0.0136471	0.0113517	0.032598	0.0400213	0.0289746	0.0340478	0.131533	0.0295497	0.0297027	0.015816	0.024262	0.016716	0.0194767	0.0246847	0.020347	0.0440762	0.050717	0.0537072	0.0492546
				RRMFC2061-15	BOLD:ACL7820	Hymenoptera	Sapygidae	Sapyginae	Sapyga centrata	N/A	28.4195	0.00494279	0.00271574	0.00391277	0.00381958	0.00104563	0.000591979	0.000605749	0.000740345	0	0	0	0	0.00112325	0	0	0	0	0	0	0	0	0	0	0	0	0	0.00336338	0.00281663	0.0068341	0.00454912	0.00151963	0.00184239	0.00108266	0.00145884	0	0	0	0
				RRSSC7832-15	BOLD:ACL8650	Diptera	Limoniidae	Limnophilinae	Epiphragma fasciapenne	1.687	34.0426	0.110286	0.0635483	0.109775	0.0951422	0.229254	0.241527	0.241694	0.237733	0.0632519	0.0386218	0.0588475	0.0544621	0.206743	0.141884	0.10315	0.133304	0.126727	0.304235	0.32645	0.28074	0.302483	0.0718557	0.0511985	0.074273	0.0654956	0.112743	0.151352	0.0965337	0.132386	0.127754	0.317169	0.350843	0.340389	0.335227	0.0781873	0.0437516	0.0721211	0.0652554
				RRSSA3962-15	BOLD:ACM0139	Coleoptera	Staphylinidae	Oxyporinae	Oxyporus	4.4363	35.5623	0.00216247	0.00651777	0.00260851	0.00373277	0.00967206	0.0150955	0.0147399	0.0132439	0.141735	0.140944	0.126624	0.136045	0.24533	0.00287049	0.00495119	0.00488889	0.00428727	0.0156018	0.0249317	0.0220953	0.0206395	0.25132	0.226788	0.195885	0.226077	0.528272	0.00216217	0.00819385	0.00605306	0.00545894	0.0169331	0.022635	0.0192714	0.0194256	0.219231	0.207221	0.168136	0.199175
				RRSSA2292-15	BOLD:ACR3975	Coleoptera	Elateridae	Elaterinae	Ampedus protervus	5.5038	40.8815	0.0262586	0.0162944	0.0223897	0.0215285	0	0.000295989	0.000201916	0.000164521	0	0.000250791	0	7.33003e-05	0.00786272	0.0479782	0.0412599	0.0514963	0.0472861	0.000975112	0.000389558	0.000324931	0.000573318	0	0.00108166	0	0.000371431	0.00118927	0.0571775	0.0384087	0.0523296	0.049737	0.000434181	0.00184239	0.00173226	0.00130528	0	0.000870678	0	0.000278274
				RRSSC1975-15	BOLD:ACU3316	Diptera	Stratiomyidae	Stratiomyinae	Odontomyia pubescens	1.5888	31.155	0.0247139	0.0133071	0.0376061	0.0262162	0.00470533	0.00651177	0.0131246	0.00863735	0	0	0	0	0.00977885	0.0209136	0.016504	0.0306371	0.0233278	0.00715082	0.00506426	0.00942299	0.00733847	0	0	0	0	0.00118927	0.0245046	0.0186922	0.0314368	0.0254751	0.00911781	0.00789594	0.0155904	0.0110565	0	0	0	0
				RRSSC7820-15	BOLD:ACV2215	Diptera	Pediciidae	Pediciinae	Tricyphona	1.93045	33.8906	0.123879	0.106185	0.0899937	0.104691	0.405704	0.410241	0.413524	0.410151	0.0281355	0.0125395	0.0312501	0.0247022	0.162937	0.182891	0.145647	0.131348	0.151568	0.596118	0.620566	0.571228	0.594531	0.0357526	0.0201909	0.0497874	0.0346669	0.12297	0.172974	0.136479	0.1277	0.144586	0.625221	0.642466	0.602177	0.622081	0.0421598	0.0200256	0.0429658	0.0353409
				RRMFD032-15	BOLD:ACV5348	Diptera	Syrphidae	Syrphinae	Dasysyrphus venustus	6.894	30.5471	1.20511	1.22806	1.22731	1.22131	0.131226	0.11514	0.167792	0.141653	0.304413	0.329288	0.308239	0.313066	0.438132	1.21873	1.25018	1.28936	1.25567	0.13099	0.107129	0.180661	0.141495	0.325278	0.337838	0.335045	0.332554	0.618181	1.08157	1.03063	1.13446	1.08701	0.130471	0.0997521	0.171927	0.13621	0.299143	0.298425	0.289142	0.295736
				RRSSA3940-15	BOLD:ACW4252	Hymenoptera	Tiphiidae		Tiphiidae	4.17705	34.8024	0.000308924	0.000271574	0.000217376	0.000260426	0	0	0	0	0	0	0	0	0.00290722	0.000820139	0.002063	0.0013037	0.00138706	0	0	0	0	0.000350516	0	0.000408093	0.00024762	0.00071356	0.00168169	0.00102423	0.00156208	0.00144055	0.000434181	0	0	0.000153562	0	0	0.000219213	6.95686e-05
				RRSSC6514-15	BOLD:ACW5476	Hemiptera	Geocoridae		Geocoridae	N/A	34.6505	0.00185355	0.00434518	0.000652129	0.00217021	0.000261407	0.000887968	0.000201916	0.000411303	0.00317317	0.00125395	0.000202922	0.00153931	0.0481014	0.00451077	0.00247559	0.000651852	0.00239583	0	0.000779117	0.000324931	0.000343991	0.00315464	0.00144221	0.000408093	0.00173334	0.00975199	0.00456459	0.0066575	0.00136682	0.00394257	0.00130254	0.00131599	0.00108266	0.0012285	0.00517416	0.00348271	0.00197292	0.00361757
				RRMFI4231-15	BOLD:ACW8623	Mecoptera	Panorpidae		Panorpa	5.0853	34.1945	0.860972	0.985813	0.964281	0.942133	0.417467	0.383898	0.381016	0.393288	0.11233	0.124392	0.0955765	0.109804	0.310875	0.964074	1.17013	1.00483	1.04282	0.446601	0.43241	0.404214	0.427466	0.152825	0.142779	0.142425	0.14622	0.420525	1.16013	1.29744	1.20729	1.21909	0.635424	0.547715	0.566883	0.585533	0.179562	0.171306	0.17844	0.176565
				RRSSC1828-15	BOLD:ACX1290	Diptera	Chloropidae		Chloropidae	1.09655	30.8511	0.309542	0.306335	0.305848	0.307042	0.0734554	0.0506142	0.0880355	0.0730473	0.00317317	0.00351107	0.000608767	0.00234561	0.0484978	0.457638	0.475314	0.459882	0.463908	0.111488	0.0806386	0.114701	0.103541	0.0045567	0.00288442	0.000408093	0.00272382	0.016174	0.345707	0.373332	0.357911	0.358622	0.0998617	0.0818546	0.102203	0.095439	0.00287453	0.00587708	0.00109607	0.00326972
				RRSSC6174-15	BOLD:ADB9894	Hymenoptera	Vespidae	Eumeninae	Eumenes crucifera	2.3397	25.5319	0.0781578	0.0779417	0.0839072	0.0803847	0.0653518	0.0402546	0.0401813	0.0481224	0.185525	0.179315	0.167208	0.177094	0.431855	0.0377264	0.0470363	0.0479111	0.044512	0.0308785	0.0190884	0.0181961	0.0229327	0.0963918	0.102036	0.104064	0.100658	0.214068	0.0790394	0.0806582	0.0818139	0.0805952	0.090961	0.0455333	0.0534836	0.0644194	0.20735	0.210051	0.206499	0.207941
				RRMFG2623-15	BOLD:ADF2969	Diptera	Sarcophagidae	Sarcophaginae	Blaesoxipha falciformis	0.9149	37.0821	0.0883523	0.0676219	0.0847767	0.0802979	0.0909697	0.0728134	0.098737	0.0890881	0.00401935	0.00551739	0.0133929	0.00784313	0.0860935	0.122201	0.108926	0.110163	0.113487	0.131965	0.100896	0.136146	0.124295	0.00876289	0.0144221	0.017548	0.0133715	0.0413865	0.150391	0.109849	0.122233	0.127451	0.171719	0.137389	0.17236	0.161931	0.00900687	0.0134955	0.0155641	0.0125223
				RRMFB1229-15	BOLD:ADF4439	Diptera	Tachinidae	Exoristinae	Gonia	0.7976	29.3313	0.115847	0.105914	0.0956455	0.104604	0.148218	0.146219	0.173648	0.158022	0.922336	0.918395	0.96307	0.935898	0.370209	0.0861146	0.103975	0.0850667	0.0911676	0.144967	0.146474	0.148818	0.146769	0.807237	0.910035	1.04635	0.915081	0.53184	0.123965	0.132126	0.113837	0.122447	0.208841	0.205558	0.219348	0.211609	1.05208	1.09488	1.26771	1.13418
				RRSSA4301-15	BOLD:ADJ4997	Diptera	Stratiomyidae	Beridinae	Allognosta fuscitarsis	N/A	33.1307	0.10905	0.117863	0.123904	0.117799	0.0501902	0.0432144	0.0516905	0.0488627	0.0456937	0.0298441	0.0422079	0.0398021	0.213549	0.218567	0.222391	0.237926	0.227225	0.108562	0.0857028	0.102028	0.099528	0.0858763	0.0587701	0.0938615	0.0789909	0.333708	0.216217	0.260667	0.255595	0.244667	0.126347	0.106858	0.101987	0.112024	0.0914101	0.0657362	0.087466	0.0819518
				RRMFI4068-15	BOLD:ADK6725	Diptera	Tachinidae	Exoristinae	Compsilura concinnata	1.45955	28.1155	0.850159	1.00645	0.713211	0.845429	3.09375	3.13009	3.15555	3.12903	2.41478	2.33486	2.34274	2.3654	0.56942	0.688097	0.801268	0.598726	0.688107	2.19823	2.43357	2.47435	2.36494	2.05017	1.96321	1.95109	1.99025	0.846282	0.700784	0.760491	0.57836	0.670919	2.55776	2.56855	2.64495	2.59182	1.85292	1.96947	1.88874	1.90152
				RRMFE3104-15	BOLD:ADL0161	Diptera	Tachinidae	Exoristinae	Cryptomeigenia	N/A	29.1793	0.0546796	0.0513275	0.0669519	0.058509	0.0914925	0.0734054	0.0979293	0.0890881	0.0135389	0.0130411	0.0237419	0.017079	0.286758	0.0364962	0.0379591	0.044	0.0398464	0.078334	0.0444096	0.070185	0.0654729	0.011567	0.00721105	0.0150995	0.0111429	0.109888	0	0	0.0413951	0	0	0	0	0	0	0.00653009	0	0
											Mean	0.266655	0.267164	0.267081	0.266988	0.266728	0.266733	0.266778	0.26675	0.264815	0.265075	0.265013	0.264962	0.266213	0.266974	0.267504	0.267417	0.267307	0.266648	0.266981	0.266915	0.26684	0.265053	0.265281	0.265168	0.265166	0.266594	0.267454	0.267834	0.267775	0.267691	0.267324	0.267439	0.267462	0.267407	0.265022	0.265306	0.265232	0.26518
											STD	0.493982	0.492999	0.497585	0.494429	0.636933	0.636959	0.660367	0.645615	0.693336	0.686873	0.676392	0.684355	0.136397	0.505899	0.508219	0.501193	0.504182	0.759397	0.752993	0.753141	0.754845	0.611942	0.599327	0.582701	0.597737	0.22948	0.512169	0.50945	0.508211	0.509083	0.582689	0.583845	0.587942	0.584132	0.662482	0.644345	0.634735	0.646955
											COV	1.85252	1.8453	1.86305	1.85188	2.38795	2.388	2.47534	2.4203	2.61819	2.59124	2.5523	2.58284	0.512361	1.89494	1.89986	1.8742	1.88615	2.84794	2.8204	2.82165	2.82883	2.30876	2.25921	2.19748	2.2542	0.860784	1.91498	1.90211	1.8979	1.90175	2.17971	2.1831	2.19822	2.18443	2.49973	2.42868	2.39313	2.43969
											BIN count	366	364	366	371	362	364	366	372	363	368	364	371	374	368	364	364	371	364	365	364	369	364	365	362	370	372	367	366	368	372	367	365	366	373	366	368	365	371
											BIN > 0.01%	319	317	320	318	295	298	292	299	298	298	306	305	367	318	314	312	316	300	299	294	298	305	313	314	315	349	319	319	318	319	306	311	307	313	306	312	313	313
[truncated: 14 more columns]
