# Supplementary material for: Metabarcoding a diverse arthropod mock community
Source: Mol Ecol Resour. 2019 Apr 20;19(3):711–27. doi: 10.1111/1755-0998.13008 (PMC6850013; doi:10.1111/1755-0998.13008)
Supplement: Supplementary file 1 [file MEN-19-711-s001.zip › men13008-sup-0010-TableS2.xlsx]

## Sheet: Ion Torrent
PCR	Platform	Amplicon length (bp)	Sequencing Adaptor	Index	Gene specific Primer	Direction	Sequencing Adaptor	UMI	COI primer
1	S5 and PGM	407	NA	NA	MLepF1	Forward	–	–	GCTTTCCCACGAATAAATAATA
1	S5 and PGM	421	NA	NA	RonMWASPdeg	Forward	–	–	GGWTCWCCWGATATAKCWTTTCC
1	S5	463	NA	NA	AncientLepF3	Forward	–	–	TTATAATTGGDGGRTTTGGWAATTG
1	S5 and PGM	407,421, & 463	NA	NA	LepR1	Reverse	–	–	TAAACTTCTGGATGTCCAAAAAATCA
1	S5 and PGM	407,421, & 463	NA	NA	HCO2198	Reverse	–	–	TAAACTTCAGGGTGACCAAAAAATCA
2	S5 and PGM	407	IonA	ion4	MLepF1	Forward	CCATCTCATCCCTGCGTGTCTCC	TTGAGCCTATTC	GCTTTCCCACGAATAAATAATA
2	S5 and PGM	407	IonA	ion5	MLepF1	Forward	CCATCTCATCCCTGCGTGTCTCC	CTGGCAATCCTC	GCTTTCCCACGAATAAATAATA
2	S5 and PGM	407	IonA	ion6	MLepF1	Forward	CCATCTCATCCCTGCGTGTCTCC	CCGGAGAATCGC	GCTTTCCCACGAATAAATAATA
2	S5 and PGM	407	IonA	ion7	MLepF1	Forward	CCATCTCATCCCTGCGTGTCTCC	TCTAGCTCTTC	GCTTTCCCACGAATAAATAATA
2	S5 and PGM	407	IonA	ion8	MLepF1	Forward	CCATCTCATCCCTGCGTGTCTCC	TCACTCGGATC	GCTTTCCCACGAATAAATAATA
2	S5 and PGM	407	IonA	ion9	MLepF1	Forward	CCATCTCATCCCTGCGTGTCTCC	TCCTGGCACATC	GCTTTCCCACGAATAAATAATA
2	S5 and PGM	407	IonA	ion11	MLepF1	Forward	CCATCTCATCCCTGCGTGTCTCC	TCAAGAAGTTC	GCTTTCCCACGAATAAATAATA
2	S5 and PGM	407	IonA	ion15	MLepF1	Forward	CCATCTCATCCCTGCGTGTCTCC	CGAAGCGATTC	GCTTTCCCACGAATAAATAATA
2	S5 and PGM	407	IonA	ion23	MLepF1	Forward	CCATCTCATCCCTGCGTGTCTCC	TCCGACAAGC	GCTTTCCCACGAATAAATAATA
2	S5 and PGM	407	IonA	ion36	MLepF1	Forward	CCATCTCATCCCTGCGTGTCTCC	TCGCATCGTTC	GCTTTCCCACGAATAAATAATA
2	S5 and PGM	421	IonA	ion4	RonMWASPdeg	Forward	CCATCTCATCCCTGCGTGTCTCC	TTGAGCCTATTC	GGWTCWCCWGATATAKCWTTTCC
2	S5 and PGM	421	IonA	ion5	RonMWASPdeg	Forward	CCATCTCATCCCTGCGTGTCTCC	CTGGCAATCCTC	GGWTCWCCWGATATAKCWTTTCC
2	S5 and PGM	421	IonA	ion6	RonMWASPdeg	Forward	CCATCTCATCCCTGCGTGTCTCC	CCGGAGAATCGC	GGWTCWCCWGATATAKCWTTTCC
2	S5 and PGM	421	IonA	ion7	RonMWASPdeg	Forward	CCATCTCATCCCTGCGTGTCTCC	TCTAGCTCTTC	GGWTCWCCWGATATAKCWTTTCC
2	S5 and PGM	421	IonA	ion8	RonMWASPdeg	Forward	CCATCTCATCCCTGCGTGTCTCC	TCACTCGGATC	GGWTCWCCWGATATAKCWTTTCC
2	S5 and PGM	421	IonA	ion9	RonMWASPdeg	Forward	CCATCTCATCCCTGCGTGTCTCC	TCCTGGCACATC	GGWTCWCCWGATATAKCWTTTCC
2	S5 and PGM	421	IonA	ion11	RonMWASPdeg	Forward	CCATCTCATCCCTGCGTGTCTCC	TCAAGAAGTTC	GGWTCWCCWGATATAKCWTTTCC
2	S5 and PGM	421	IonA	ion15	RonMWASPdeg	Forward	CCATCTCATCCCTGCGTGTCTCC	CGAAGCGATTC	GGWTCWCCWGATATAKCWTTTCC
2	S5 and PGM	421	IonA	ion23	RonMWASPdeg	Forward	CCATCTCATCCCTGCGTGTCTCC	TCCGACAAGC	GGWTCWCCWGATATAKCWTTTCC
2	S5 and PGM	421	IonA	ion36	RonMWASPdeg	Forward	CCATCTCATCCCTGCGTGTCTCC	TCGCATCGTTC	GGWTCWCCWGATATAKCWTTTCC
2	S5	463	IonA	ion1	AncientLepF3	Forward	CCATCTCATCCCTGCGTGTCTCC	TAGGTGGTTC	TTATAATTGGDGGRTTTGGWAATTG
2	S5	463	IonA	ion2	AncientLepF4	Forward	CCATCTCATCCCTGCGTGTCTCC	TCTATTCGTC	TTATAATTGGDGGRTTTGGWAATTG
2	S5	463	IonA	ion3	AncientLepF5	Forward	CCATCTCATCCCTGCGTGTCTCC	TCGCAATTAC	TTATAATTGGDGGRTTTGGWAATTG
2	S5	463	IonA	ion4	AncientLepF6	Forward	CCATCTCATCCCTGCGTGTCTCC	TTGAGCCTATTC	TTATAATTGGDGGRTTTGGWAATTG
2	S5	463	IonA	ion5	AncientLepF7	Forward	CCATCTCATCCCTGCGTGTCTCC	CTGGCAATCCTC	TTATAATTGGDGGRTTTGGWAATTG
2	S5	463	IonA	ion6	AncientLepF8	Forward	CCATCTCATCCCTGCGTGTCTCC	CCGGAGAATCGC	TTATAATTGGDGGRTTTGGWAATTG
2	S5	463	IonA	ion7	AncientLepF9	Forward	CCATCTCATCCCTGCGTGTCTCC	TCTAGCTCTTC	TTATAATTGGDGGRTTTGGWAATTG
2	S5	463	IonA	ion8	AncientLepF10	Forward	CCATCTCATCCCTGCGTGTCTCC	TCACTCGGATC	TTATAATTGGDGGRTTTGGWAATTG
2	S5	463	IonA	ion9	AncientLepF11	Forward	CCATCTCATCCCTGCGTGTCTCC	TCCTGGCACATC	TTATAATTGGDGGRTTTGGWAATTG
2	S5	463	IonA	ion10	AncientLepF12	Forward	CCATCTCATCCCTGCGTGTCTCC	TTCCTACCAGTC	TTATAATTGGDGGRTTTGGWAATTG
2	PGM	407 & 421	trP1	NA	LepR1	Reverse	CCTCTCTATGGGCAGTCGGTGAT	–	TAAACTTCTGGATGTCCAAAAAATCA
2	PGM	407 & 421	trP1	NA	HCO2198	Reverse	CCTCTCTATGGGCAGTCGGTGAT	–	TAAACTTCAGGGTGACCAAAAAATCA
2	S5	463	P1	NA	LepR1	Reverse	CCACTACGCCTCCGCTTTCCTCTCTATGGGCAGTCGGTGAT	–	TAAACTTCTGGATGTCCAAAAAATCA
2	S5	463	P1	NA	HCO2198	Reverse	CCACTACGCCTCCGCTTTCCTCTCTATGGGCAGTCGGTGAT	–	TAAACTTCAGGGTGACCAAAAAATCA

## Sheet: Illumina
PCR	Platform	Amplicon length (bp)	Flow Cell Bind	Index	Adapter Sequencing primer	Gene Specific Primer	Direction	Flow Cell Bind	UMI	Nextera Transposase Adapters	COI Primer
1	MiSeq	407	NA	NA	Forward	MLepF1	Forward	–	–	TCGTCGGCAGCGTCAGATGTGTATAAGAGACAG	GCTTTCCCACGAATAAATAATA
1	MiSeq	421	NA	NA	Forward	RonMWASPdeg	Forward	–	–	TCGTCGGCAGCGTCAGATGTGTATAAGAGACAG	GGWTCWCCWGATATAKCWTTTCC
1	MiSeq	407 & 421	NA	NA	Reverse	LepR1	Reverse	–	–	GTCTCGTGGGCTCGGAGATGTGTATAAGAGACAG	TAAACTTCTGGATGTCCAAAAAATCA
1	MiSeq	407 & 421	NA	NA	Reverse	HCO2198	Reverse	–	–	GTCTCGTGGGCTCGGAGATGTGTATAAGAGACAG	TAAACTTCAGGGTGACCAAAAAATCA
2	MiSeq	407 & 421	P5	S502	Forward	NA	Forward	AATGATACGGCGACCACCGAGATCTACAC	CTCTCTAT	TCGTCGGCAGCGTC	–
2	MiSeq	407 & 421	P5	S503	Forward	NA	Forward	AATGATACGGCGACCACCGAGATCTACAC	TATCCTCT	TCGTCGGCAGCGTC	–
2	MiSeq	407 & 421	P5	S505	Forward	NA	Forward	AATGATACGGCGACCACCGAGATCTACAC	GTAAGGAG	TCGTCGGCAGCGTC	–
2	MiSeq	407 & 421	P5	S506	Forward	NA	Forward	AATGATACGGCGACCACCGAGATCTACAC	ACTGCATA	TCGTCGGCAGCGTC	–
2	MiSeq	407 & 421	P5	S507	Forward	NA	Forward	AATGATACGGCGACCACCGAGATCTACAC	AAGGAGTA	TCGTCGGCAGCGTC	–
2	MiSeq	407 & 421	P5	S508	Forward	NA	Forward	AATGATACGGCGACCACCGAGATCTACAC	CTAAGCCT	TCGTCGGCAGCGTC	–
2	MiSeq	407 & 421	P5	S510	Forward	NA	Forward	AATGATACGGCGACCACCGAGATCTACAC	CGTCTAAT	TCGTCGGCAGCGTC	–
2	MiSeq	407 & 421	P5	S511	Forward	NA	Forward	AATGATACGGCGACCACCGAGATCTACAC	TCTCTCCG	TCGTCGGCAGCGTC	–
2	MiSeq	407 & 421	P5	S513	Forward	NA	Forward	AATGATACGGCGACCACCGAGATCTACAC	TCGACTAG	TCGTCGGCAGCGTC	–
2	MiSeq	407 & 421	P5	S515	Forward	NA	Forward	AATGATACGGCGACCACCGAGATCTACAC	TTCTAGCT	TCGTCGGCAGCGTC	–
2	MiSeq	407 & 421	P7	N701	Reverse	NA	Reverse	CAAGCAGAAGACGGCATACGAGAT	TCGCCTTA	GTCTCGTGGGCTCGG	–
2	MiSeq	407 & 421	P7	N702	Reverse	NA	Reverse	CAAGCAGAAGACGGCATACGAGAT	CTAGTACG	GTCTCGTGGGCTCGG	–
2	MiSeq	407 & 421	P7	N703	Reverse	NA	Reverse	CAAGCAGAAGACGGCATACGAGAT	TTCTGCCT	GTCTCGTGGGCTCGG	–
2	MiSeq	407 & 421	P7	N704	Reverse	NA	Reverse	CAAGCAGAAGACGGCATACGAGAT	GCTCAGGA	GTCTCGTGGGCTCGG	–
2	MiSeq	407 & 421	P7	N705	Reverse	NA	Reverse	CAAGCAGAAGACGGCATACGAGAT	AGGAGTCC	GTCTCGTGGGCTCGG	–
2	MiSeq	407 & 421	P7	N706	Reverse	NA	Reverse	CAAGCAGAAGACGGCATACGAGAT	CATGCCTA	GTCTCGTGGGCTCGG	–
2	MiSeq	407 & 421	P7	N707	Reverse	NA	Reverse	CAAGCAGAAGACGGCATACGAGAT	GTAGAGAG	GTCTCGTGGGCTCGG	–
2	MiSeq	407 & 421	P7	N710	Reverse	NA	Reverse	CAAGCAGAAGACGGCATACGAGAT	CAGCCTCG	GTCTCGTGGGCTCGG	–
2	MiSeq	407 & 421	P7	N711	Reverse	NA	Reverse	CAAGCAGAAGACGGCATACGAGAT	TGCCTCTT	GTCTCGTGGGCTCGG	–
2	MiSeq	407 & 421	P7	N712	Reverse	NA	Reverse	CAAGCAGAAGACGGCATACGAGAT	TCCTCTAC	GTCTCGTGGGCTCGG	–
