# Supplementary material for: Metabarcoding a diverse arthropod mock community
Source: Mol Ecol Resour. 2019 Apr 20;19(3):711–27. doi: 10.1111/1755-0998.13008 (PMC6850013; doi:10.1111/1755-0998.13008)
Supplement: Supplementary file 1 [file MEN-19-711-s001.zip › men13008-sup-0011-TableS3.xlsx]

## Sheet: TableS3
Platform	Treatment (Replicate #)	1	2	3	5	10
MiSeq	BA1	0.998237	0.996317	0.993721	0.986713	0.955029
	BA2	0.997625	0.994918	0.991792	0.984097	0.953042
	BA3	0.998127	0.995953	0.993441	0.987372	0.961617
	BAP	0.99891	0.997514	0.995956	0.992053	0.974992
	BL1	0.997971	0.995352	0.992369	0.984195	0.943267
	BL2	0.997675	0.994954	0.991721	0.983575	0.942702
	BL3	0.997062	0.99397	0.990509	0.982589	0.949786
	BLP	0.998135	0.995645	0.992933	0.986017	0.964923
	CL1	0.997987	0.995402	0.992348	0.984109	0.947751
	CL2	0.997946	0.99543	0.991761	0.98158	0.937105
	CL3	0.996535	0.992842	0.988811	0.979636	0.9461
	CLP	0.998813	0.997582	0.996133	0.992137	0.973045
	SL	1	1	0.999999	0.999972	0.999176
PGM	BA1	0.996238	0.991943	0.987296	0.975533	0.929233
	BA2	0.99687	0.993227	0.988762	0.977834	0.933285
	BA3	0.997657	0.994764	0.991207	0.981726	0.941625
	BAP	0.998838	0.997428	0.995671	0.990957	0.967042
	BL1	0.997129	0.993485	0.989336	0.978052	0.926673
	BL2	0.996488	0.992469	0.98759	0.975848	0.926518
	BL3	0.996896	0.992975	0.988231	0.975869	0.923009
	BLP	0.998758	0.99715	0.995109	0.989777	0.965174
	CL1	0.997129	0.99361	0.98944	0.978809	0.933454
	CL2	0.997587	0.994186	0.989859	0.978392	0.932695
	CL3	0.995787	0.991107	0.985897	0.973986	0.93162
	CLP	0.998665	0.996965	0.994988	0.989934	0.966618
	SL	0.998965	0.997647	0.996158	0.992437	0.979065
S5	BA1	0.998408	0.996292	0.993779	0.98705	0.957851
	BA2	0.997537	0.994814	0.991672	0.984132	0.952147
	BA3	0.998513	0.996726	0.99447	0.98863	0.963435
	BAP	0.999224	0.998221	0.99692	0.993516	0.978658
	BL1	0.998125	0.995759	0.993151	0.986657	0.956809
	BL2	0.998612	0.996688	0.994282	0.986966	0.949893
	BL3	0.998765	0.997101	0.994827	0.988114	0.957167
	BLP	0.99906	0.997889	0.996466	0.992757	0.976014
	CL1	0.998456	0.996724	0.994499	0.988753	0.96053
	CL2	0.998655	0.99677	0.994343	0.987186	0.951886
	CL3	0.996785	0.993461	0.989846	0.981819	0.952694
	CLP	0.998871	0.997483	0.995982	0.992221	0.97713
	SL	0.999252	0.998402	0.997333	0.994776	0.983491
	BA1*	0.998415	0.996525	0.993997	0.987683	0.959698
	BA2*	0.998152	0.995987	0.993388	0.987028	0.957124
	BA3*	0.99853	0.996708	0.994472	0.988735	0.962728
	BAP*	0.999458	0.998649	0.997777	0.995172	0.981152
	BL1*	0.997637	0.994707	0.991308	0.982101	0.93689
	BL2*	0.997982	0.995598	0.992721	0.984301	0.943377
	BL3*	0.997893	0.995106	0.991572	0.98221	0.941795
	BLP*	0.999033	0.997807	0.996264	0.99251	0.974142
	CL1*	0.999271	0.998269	0.996825	0.991927	0.954639
	CL2*	0.997876	0.995274	0.992196	0.983963	0.944266
	CL3*	0.998628	0.996563	0.99398	0.98589	0.944627
	CLP*	0.999787	0.999493	0.999018	0.997451	0.985592
	SL*	0.999984	0.999946	0.999876	0.999597	0.998427
