# Supplementary material for: Metabarcoding a diverse arthropod mock community
Source: Mol Ecol Resour. 2019 Apr 20;19(3):711–27. doi: 10.1111/1755-0998.13008 (PMC6850013; doi:10.1111/1755-0998.13008)
Supplement: Supplementary file 1 [file MEN-19-711-s001.zip › men13008-sup-0012-TableS4.xlsx]

## Sheet: S4A
Forward Primers				Reverse Primers			Sum of Primer Mismatches				MiSeq													PGM													S5
AncientLepF3 (463 bp)	RonWasp (407 bp)	MLepF1 (407 bp)	minimum mismatch RonWap/MLepF1	LepR1	HCO2198	minimum mismatch LepR1/HCO2198	463 bp amplicon	407 bp amplicon	Process ID	BIN	BA1	BA2	BA3	BAP	BL1	BL2	BL3	BLP	CL1	CL2	CL3	CLP	SL	BA1	BA2	BA3	BAP	BL1	BL2	BL3	BLP	CL1	CL2	CL3	CLP	SL	BA1	BA2	BA3	BAP	BL1	BL2	BL3	BLP	CL1	CL2	CL3	CLP	SL
0	2	2	2	3	3	3	3	5	RRBPA087-15	BOLD:AAF7101	115	163	138	416	60	46	66	172	234	249	298	781	5019	110	111	98	319	74	34	41	149	155	234	218	607	1568	77	65	75	217	44	20	31	95	92	113	115	320	877
0	1	3	1	NA	NA	NA	NA	NA	RRBPA101-15	BOLD:AAU8495	101	104	111	316	23	24	12	59	25	12	1	38	1522	65	60	62	187	8	17	6	31	20	9	2	31	99	171	169	133	473	26	37	26	89	49	34	8	91	223
0	2	0	0	NA	NA	NA	NA	NA	RRGCO055-15	BOLD:AAA5643	3276	3509	3805	10590	786	1101	1239	3126	257	77	242	576	4302	2050	1652	2096	5798	479	593	674	1746	146	35	84	265	354	2578	2331	2780	7689	614	803	810	2227	195	46	168	409	581
1	2	0	0	4	3	3	4	3	RRGCO061-15	BOLD:AAB0052	1070	1024	1345	3439	5573	5081	6718	17372	1626	1188	1467	4281	6401	587	503	746	1836	3024	2583	2993	8600	792	595	592	1979	1338	885	712	1133	2730	4525	3629	4525	12679	1359	975	1062	3396	2218
0	2	2	2	NA	NA	NA	NA	NA	RRGCO071-15	BOLD:AAA1525	48	11	29	88	30	10	38	78	26	40	24	90	1938	66	13	21	100	58	21	42	121	48	55	22	125	137	82	18	30	130	84	23	51	158	93	71	51	215	221
2	3	1	1	4	4	4	6	5	RRGCO073-15	BOLD:AAA1530	48	167	189	404	39	69	86	194	198	90	217	505	4274	59	100	170	329	52	60	90	202	158	84	177	419	571	78	177	241	496	74	113	109	296	256	146	268	670	916
0	3	2	2	0	3	0	0	2	RRGCO075-15	BOLD:ABA8907	1539	1674	2020	5233	1503	1522	2207	5232	12437	10773	15265	38475	5624	1531	1477	1660	4668	1572	1351	1776	4699	9451	9306	8523	27280	2027	2935	2619	3207	8761	2825	2542	3430	8797	19783	17626	17937	55346	4148
1	3	2	2	2	5	2	3	4	RRGCO081-15	BOLD:ACE7444	170	254	241	665	334	343	457	1134	2209	1637	2048	5894	4488	158	166	169	493	236	228	286	750	1422	1204	879	3505	1556	309	281	289	879	498	454	643	1595	3057	2429	2139	7625	3284
2	2	4	2	NA	NA	NA	NA	NA	RRGCO085-15	BOLD:AAA5876	15	2	26	43	35	39	28	102	31	33	49	113	2072	14	1	27	42	53	36	31	120	25	45	44	114	93	22	4	42	68	104	72	54	230	58	56	94	208	216
1	2	2	2	NA	NA	NA	NA	NA	RRGCO086-15	BOLD:AAA5398	50	50	70	170	52	56	74	182	22	33	19	74	1455	49	63	82	194	78	106	95	279	26	40	23	89	86	81	78	129	288	120	117	133	370	41	65	38	144	137
0	2	2	2	1	2	1	1	3	RRGCO088-15	BOLD:AAB5712	620	676	1015	2311	1105	1080	1109	3294	2100	1832	2080	6012	6771	576	573	856	2005	1162	917	856	2935	1628	1647	1379	4654	2567	1213	1053	1717	3983	2117	1701	1614	5432	3474	3136	2869	9479	4927
2	3	2	2	2	2	2	4	4	RRGCO094-15	BOLD:ACG9804	83	125	105	313	23	27	56	106	778	530	531	1839	3706	70	114	92	276	35	17	38	90	648	507	333	1488	1155	85	131	136	352	41	36	69	146	987	641	549	2177	1475
1	3	3	3	2	3	2	3	5	RRGCO100-15	BOLD:ACL7631	72	89	67	228	51	62	113	226	163	169	189	521	4846	45	36	26	107	27	30	42	99	93	111	71	275	553	123	116	81	320	77	74	114	265	230	233	245	708	1558
1	4	1	1	NA	NA	NA	NA	NA	RRGCO105-15	BOLD:AAB9376	26	17	37	80	4	5	0	9	32	26	17	75	1105	41	39	58	138	9	1	0	10	26	45	9	80	79	80	67	100	247	9	7	0	16	77	114	44	235	208
0	3	2	2	2	1	1	1	3	RRGCO124-15	BOLD:AAB4409	459	551	767	1777	346	250	429	1025	69	101	123	293	3248	425	365	622	1412	324	243	331	898	58	60	79	197	415	651	574	904	2129	474	326	422	1222	88	100	129	317	714
0	2	2	2	NA	NA	NA	NA	NA	RRGCO126-15	BOLD:AAB3571	1374	1745	2481	5600	2756	2286	3447	8489	1109	1166	1297	3572	8866	1158	1138	1627	3923	1885	1681	1990	5556	784	812	690	2286	2030	2016	2042	2912	6970	3502	2902	3563	9967	1446	1429	1343	4218	4045
1	2	1	1	1	2	1	2	2	RRGCO128-15	BOLD:AAA6003	68	57	98	223	2270	1856	2696	6822	1231	1232	1109	3572	5516	69	47	70	186	1856	1518	1765	5139	897	959	604	2460	1723	77	45	101	223	2588	1936	2237	6761	1201	1252	867	3320	2341
1	3	0	0	NA	NA	NA	NA	NA	RRGCO183-15	BOLD:AAC0644	3263	3374	3881	10518	7855	6406	10025	24286	917	676	1047	2640	0	2021	1798	2187	6006	4663	3565	4865	13093	440	457	408	1305	0	3410	2850	3659	9919	7628	5744	7760	21132	873	715	774	2362	13
0	2	2	2	1	2	1	1	3	RRGCO202-15	BOLD:AAA6002	700	707	914	2321	5238	4123	6586	15947	572	342	656	1570	4570	401	342	483	1226	2874	2142	2764	7780	329	246	288	863	841	963	825	1200	2988	7768	5794	6983	20545	800	525	702	2027	2307
1	1	1	1	2	3	2	3	3	RRGCO222-15	BOLD:AAA8684	2839	3206	3608	9653	498	442	494	1434	421	489	633	1543	6873	1299	1269	1504	4072	239	167	204	610	167	252	192	611	650	2376	2414	2969	7759	456	393	340	1189	376	445	407	1228	1295
0	3	0	0	4	1	1	1	1	RRGCO229-15	BOLD:AAA2370	6683	8034	9667	24384	3736	3095	5101	11932	1951	1236	1696	4883	5383	6012	6316	7599	19927	3517	2599	3661	9777	1393	1108	1023	3524	2286	9395	9962	11739	31096	5100	4454	5363	14917	2759	1654	1709	6122	3718
2	4	1	1	NA	NA	NA	NA	NA	RRGCO234-15	BOLD:ACE8254	583	744	853	2180	130	142	149	421	257	235	362	854	3865	624	698	814	2136	112	161	134	407	190	253	231	674	1039	689	696	891	2276	127	130	146	403	243	243	254	740	1192
0	3	1	1	1	2	1	1	2	RRGCO236-15	BOLD:AAA5417	10377	11661	15257	37295	2934	2072	3571	8577	519	526	698	1743	4626	11491	10989	14200	36680	3374	2307	3153	8834	519	624	549	1692	1541	19041	17501	23745	60287	5553	3656	4855	14064	903	979	1083	2965	2704
1	2	2	2	1	2	1	2	3	RRGCO238-15	BOLD:AAA2586	2182	2537	3111	7830	1837	1413	2100	5350	416	413	423	1252	5319	642	637	823	2102	569	374	497	1440	89	113	75	277	368	2510	2048	2973	7531	1864	1489	1845	5198	431	463	370	1264	1365
0	3	2	2	2	2	2	2	4	RRGCO243-15	BOLD:AAB5494	574	742	684	2000	5069	4407	5461	14937	1066	1039	1220	3325	5900	814	776	688	2278	4811	4234	4591	13636	987	1103	1007	3097	1881	562	484	506	1552	3477	3296	3445	10218	847	740	880	2467	1506
0	1	3	1	1	2	1	1	2	RRGCO249-15	BOLD:AAA4208	2064	2320	2904	7288	1465	1356	1817	4638	551	618	689	1858	6809	1418	1492	1785	4695	1042	1020	980	3042	369	474	416	1259	1446	2401	2269	2584	7254	1802	1538	1562	4902	604	713	714	2031	2389
2	4	1	1	1	2	1	3	2	RRGCO250-15	BOLD:AAA6177	9062	10344	12906	32312	1816	1370	2064	5250	905	754	916	2575	5753	7566	7247	9125	23938	1522	1117	1514	4153	648	670	501	1819	1385	14271	12949	17270	44490	2739	2160	2605	7504	1280	1137	1063	3480	2766
0	1	2	1	2	4	2	2	3	RRGCO251-15	BOLD:AAA3083	927	992	1283	3202	473	432	616	1521	333	182	246	761	4155	1066	1044	1264	3374	606	513	644	1763	332	286	230	848	1042	1587	1411	1960	4958	747	754	699	2200	453	349	293	1095	1527
0	2	2	2	1	2	1	1	3	RRGCO252-15	BOLD:AAA5206	1915	2283	2670	6868	8	13	22	43	970	1041	1297	3308	5361	1042	1269	1425	3736	10	6	5	21	538	645	583	1766	885	2023	2107	2660	6790	13	9	17	39	1051	1293	1374	3718	1812
0	1	3	1	0	3	0	0	1	RRGCO269-15	BOLD:AAC3111	1832	1636	2557	6025	259	284	254	797	392	296	426	1114	5964	1563	1274	2039	4876	224	191	234	649	328	251	262	841	1159	1670	1297	2051	5018	223	225	229	677	360	243	322	925	1257
1	3	1	1	2	1	1	2	2	RRGCO271-15	BOLD:AAA6692	698	408	856	1962	3167	2798	4195	10160	179	59	76	314	3170	472	221	506	1199	2110	1905	2206	6221	116	47	27	190	209	1176	531	1273	2980	5422	4706	5641	15769	251	77	107	435	546
1	2	1	1	1	3	1	2	2	RRGCO276-15	BOLD:AAA5051	4061	4701	5986	14748	4472	3604	5159	13235	1904	1801	2022	5727	6911	2263	2192	2726	7181	2493	1890	2116	6499	864	846	704	2414	1739	4390	3843	5244	13477	4667	3419	4533	12619	1911	1729	1565	5205	3347
1	1	2	1	1	2	1	2	2	RRGCO280-15	BOLD:AAC2309	55	60	60	175	1526	1661	2428	5615	1424	920	1314	3658	7477	58	33	38	129	1048	1009	1351	3408	785	704	711	2200	1823	76	78	85	239	1841	1788	2489	6118	1429	1084	1225	3738	3323
0	2	0	0	1	4	1	1	1	RRGCO298-15	BOLD:AAA4893	883	1117	1625	3625	1081	1072	1368	3521	1720	1332	1571	4623	5337	847	819	1230	2896	949	944	1006	2899	1357	1081	844	3282	2030	91	76	155	322	100	88	97	285	124	97	81	302	182
3	3	0	0	1	2	1	4	1	RRGCO299-15	BOLD:AAC9993	63	101	159	323	730	588	1003	2321	193	82	201	476	3729	39	40	61	140	296	226	366	888	80	49	69	198	283	155	171	272	598	1384	1096	1586	4066	352	214	253	819	1667
0	2	0	0	2	1	1	1	1	RRGCO300-15	BOLD:AAA7249	5	49	61	115	25	54	47	126	217	162	228	607	5516	3	20	23	46	10	13	19	42	88	62	80	230	436	6	19	39	64	16	30	35	81	186	110	171	467	732
0	1	3	1	3	2	2	2	3	RRGCO309-15	BOLD:AAA3430	333	529	519	1381	714	479	770	1963	812	450	717	1979	4590	63	57	84	204	131	78	115	324	103	75	94	272	241	713	770	873	2356	1346	915	1213	3474	1369	858	1093	3320	2859
0	2	1	1	1	2	1	1	2	RRGCO316-15	BOLD:AAA2955	266	391	410	1067	966	828	1438	3232	364	397	474	1235	5261	293	320	317	930	852	697	1070	2619	264	345	318	927	1386	342	397	459	1198	1018	968	1365	3351	353	469	434	1256	1926
0	2	1	1	2	4	2	2	3	RRGCO336-15	BOLD:AAA6653	1923	1743	2696	6362	3167	3288	3971	10426	902	1325	1457	3684	7968	1250	975	1467	3692	2012	1900	2184	6096	516	750	655	1921	1632	2511	1853	2874	7238	3983	3756	4056	11795	1081	1510	1294	3885	3426
0	1	2	1	2	1	1	1	2	RRGCO351-15	BOLD:AAB6609	584	627	634	1845	784	967	1094	2845	416	304	362	1082	4613	557	544	570	1671	728	911	790	2429	313	251	277	841	767	1000	949	928	2877	1231	1459	1380	4070	542	496	448	1486	1475
0	2	3	2	3	1	1	1	3	RRGCO355-15	BOLD:AAA2247	4919	5747	6808	17474	1819	1341	2468	5628	543	539	617	1699	4637	4646	4633	5882	15161	1882	1330	1822	5034	430	454	382	1266	1560	7347	7105	8985	23437	2796	2042	2731	7569	776	737	691	2204	2703
0	2	2	2	NA	NA	NA	NA	NA	RRGCO365-15	BOLD:AAA7528	581	527	915	2023	121	111	216	448	165	153	202	520	3656	714	507	1060	2281	166	156	218	540	223	196	179	598	1057	1114	716	1508	3338	268	230	289	787	361	277	297	935	1644
1	2	0	0	0	3	0	1	0	RRGCO376-15	BOLD:AAB4478	5846	6973	8953	21772	2357	2118	2533	7008	996	656	623	2275	6671	2717	2897	3730	9344	1108	859	1024	2991	400	315	228	943	956	5669	4926	8195	18790	2401	1872	2084	6357	973	711	587	2271	1962
0	2	0	0	NA	NA	NA	NA	NA	RRGCO425-15	BOLD:AAA7738	284	361	400	1045	787	791	917	2495	143	160	150	453	3309	361	329	464	1154	844	896	942	2682	145	200	98	443	1067	628	539	696	1863	1614	1468	1461	4543	306	303	167	776	2035
0	2	0	0	1	2	1	1	1	RRGCO427-15	BOLD:AAA0399	1894	1735	2301	5930	420	407	574	1401	708	522	755	1985	3741	1682	1356	1840	4878	379	355	359	1093	533	436	424	1393	994	5157	3962	5725	14844	1195	1161	1169	3525	1710	1319	1519	4548	3263
0	2	1	1	4	3	3	3	4	RRGCO428-15	BOLD:AAB4321	689	559	958	2206	1251	1404	1673	4328	1028	707	782	2517	5155	743	523	813	2079	1152	1288	1257	3697	788	682	531	2001	1509	959	553	1016	2528	1566	1613	1567	4746	1089	790	752	2631	2086
0	2	0	0	NA	NA	NA	NA	NA	RRGCO430-15	BOLD:AAA5320	398	383	594	1375	221	182	329	732	36	32	82	150	2082	562	475	727	1764	276	309	361	946	26	68	63	157	324	921	756	1139	2816	494	478	630	1602	51	92	97	240	657
0	3	2	2	5	3	3	3	5	RRGCO442-15	BOLD:AAA9812	88	84	243	415	328	291	359	978	141	74	159	374	4417	76	52	182	310	235	186	253	674	75	42	65	182	443	143	77	238	458	389	302	343	1034	123	87	136	346	804
1	4	2	2	1	2	1	2	3	RRGCO456-15	BOLD:AAA2590	15524	17469	21795	54788	15082	13471	22199	50752	5995	5371	6314	17680	5429	11473	11543	13900	36916	11458	10074	12204	33736	3850	4000	3350	11200	2289	20534	19134	24019	63687	20146	17480	20612	58238	7049	6706	5990	19746	4079
0	1	3	1	1	4	1	1	2	RRGCO465-15	BOLD:AAA3073	6228	6195	8455	20878	5321	4403	6550	16274	1319	950	1499	3768	6124	4336	4132	5151	13619	3881	3046	3813	10740	847	737	970	2554	1783	5957	4856	7022	17835	4843	3804	5165	13812	1172	997	1232	3401	2358
1	2	3	2	1	3	1	2	3	RRGCO473-15	BOLD:AAA4729	609	559	849	2017	294	257	327	878	812	685	1011	2508	6225	373	286	527	1186	230	172	155	557	489	426	516	1431	1379	917	719	1130	2766	457	351	406	1214	1062	993	1133	3188	3441
0	1	3	1	NA	NA	NA	NA	NA	RRGCO478-15	BOLD:AAB3571	1374	1745	2481	5600	2756	2286	3447	8489	1109	1166	1297	3572	8866	1158	1138	1627	3923	1885	1681	1990	5556	784	812	690	2286	2030	2016	2042	2912	6970	3502	2902	3563	9967	1446	1429	1343	4218	4045
1	1	7	1	NA	NA	NA	NA	NA	RRGCO481-15	BOLD:AAD3996	0	0	0	0	19	13	19	51	14	7	12	33	1317	1	0	0	1	14	18	8	40	13	11	7	31	24	0	0	0	0	24	22	19	65	20	19	21	60	49
0	1	3	1	1	2	1	1	2	RRGCO486-15	BOLD:ACE9865	1219	1312	1868	4399	8162	7724	10704	26590	2811	2113	2668	7592	5614	1147	1136	1502	3785	8071	7090	7846	23007	2244	2092	2028	6364	2644	1287	1276	1699	4262	9534	8573	8829	26936	2757	2385	2514	7656	3007
0	3	3	3	1	2	1	1	4	RRGCO513-15	BOLD:AAB3885	4008	4612	6202	14822	3256	2738	3685	9679	1198	826	858	2882	5156	2791	2915	3960	9666	2346	1850	2104	6300	658	628	478	1764	1131	4172	3839	5800	13811	3525	2554	3338	9417	1180	920	818	2918	1744
1	2	1	1	2	1	1	2	2	RRGCO519-15	BOLD:AAA4464	5052	6690	7943	19685	9055	9153	12130	30338	1323	872	1051	3246	4780	4521	4707	5657	14885	7612	7276	7466	22354	971	713	611	2295	1744	5841	5750	7391	18982	9467	8854	9904	28225	1355	877	848	3080	2395
1	2	1	1	2	1	1	2	2	RRGCO532-15	BOLD:AAA2331	1189	1145	1666	4000	2599	2484	3162	8245	1970	1830	2403	6203	7152	797	689	932	2418	1681	1464	1735	4880	1118	1213	1087	3418	2164	1163	984	1517	3664	2617	2578	2674	7869	1876	1859	1905	5640	3509
0	2	1	1	1	2	1	1	2	RRGCO534-15	BOLD:AAA7368	1086	1310	1804	4200	2070	1825	2671	6566	675	729	630	2034	5329	1038	1055	1402	3495	1862	1491	1854	5207	544	593	438	1575	1611	1174	1154	1698	4026	2132	1715	1959	5806	686	682	478	1846	2115
0	1	1	1	2	2	2	2	3	RRGCO536-15	BOLD:AAE7397	3116	3635	4052	10803	4034	3596	5221	12851	879	730	986	2595	4501	2426	2351	2647	7424	2833	2520	3048	8401	485	534	513	1532	1002	3296	2799	4202	10297	4870	3380	4786	13036	930	840	954	2724	1489
1	2	2	2	1	2	1	2	3	RRGCO537-15	BOLD:AAA4458	2430	3069	3290	8789	388	439	536	1363	3012	2419	2743	8174	5117	779	814	898	2491	125	127	113	365	897	753	550	2200	780	3868	3804	4223	11895	603	616	745	1964	3995	3476	3055	10526	4100
0	2	1	1	1	2	1	1	2	RRGCO547-15	BOLD:ACE5422	8174	9724	12012	29910	5549	5072	7070	17691	1402	1173	1395	3970	5998	5691	5876	7483	19050	3871	3220	3832	10923	853	745	660	2258	1453	7411	6548	10240	24199	5338	4065	5584	14987	1275	999	1119	3393	1983
0	2	0	0	2	1	1	1	1	RRGCO550-15	BOLD:AAB2626	2382	2458	3444	8284	2261	2250	2637	7148	1010	1186	1276	3472	5287	1894	1678	2418	5990	1958	1537	1597	5092	625	872	672	2169	1200	3201	2701	3933	9835	3123	2684	2482	8289	1128	1374	1162	3664	2111
0	2	2	2	1	2	1	1	3	RRGCO561-15	BOLD:AAA7226	1346	1381	1788	4515	172	131	246	549	353	305	404	1062	3360	1398	1502	1690	4590	217	179	188	584	353	301	350	1004	803	2416	2623	2888	7927	345	314	375	1034	623	542	573	1738	1454
1	1	3	1	2	1	1	2	2	RRGCO562-15	BOLD:AAB3457	393	599	678	1670	2155	1774	2417	6346	481	507	396	1384	4525	394	496	538	1428	1851	1439	1630	4920	321	463	269	1053	1122	411	484	613	1508	2327	1671	1786	5784	430	497	340	1267	1285
0	3	0	0	1	2	1	1	1	RRGCO570-15	BOLD:AAA8678	1882	2376	3264	7522	2897	2675	3412	8984	1270	1263	1333	3866	5752	1520	1557	2330	5407	2424	2193	2252	6869	887	962	713	2562	0	1889	2085	3016	6990	3045	2805	2731	8581	1248	1245	1033	3526	6
0	4	2	2	NA	NA	NA	NA	NA	RRGCO574-15	BOLD:AAB7492	180	357	312	849	362	312	389	1063	155	186	78	419	2973	91	131	151	373	181	117	194	492	75	86	34	195	282	274	413	379	1066	533	441	476	1450	205	241	79	525	844
0	2	2	2	3	0	0	0	2	RRGCO578-15	BOLD:AAB0268	2605	3405	4022	10032	7142	6501	9504	23147	1146	1000	1346	3492	6235	2184	2341	2698	7223	5651	4979	6024	16654	777	864	715	2356	1899	430	447	580	1457	1213	1070	1224	3507	184	159	192	535	370
0	3	3	3	2	1	1	1	4	RRGCO580-15	BOLD:AAA2518	163	200	203	566	278	199	356	833	126	68	103	297	1934	234	253	317	804	455	372	443	1270	151	103	95	349	548	457	477	535	1469	798	669	815	2282	297	133	212	642	1210
0	3	2	2	NA	NA	NA	NA	NA	RRGCO589-15	BOLD:AAD1851	224	232	126	582	19	7	17	43	69	35	68	172	2803	3	2	0	5	1	1	0	2	1	1	0	2	1	8	7	4	19	0	0	1	1	1	0	0	1	2
0	1	3	1	1	2	1	1	2	RRGCO600-15	BOLD:AAA5383	269	383	322	974	314	370	525	1209	585	597	593	1775	4874	159	202	206	567	245	238	283	766	349	420	324	1093	1066	272	350	331	953	427	410	477	1314	550	658	557	1765	1800
0	1	1	1	1	2	1	1	2	RRGCO601-15	BOLD:AAB0338	1882	1775	2473	6130	303	190	374	867	160	171	251	582	3446	1521	1169	1757	4447	268	159	251	678	126	156	146	428	314	2466	1919	2691	7076	427	253	367	1047	187	274	244	705	564
1	2	1	1	1	2	1	2	2	RRGCO618-15	BOLD:AAA3371	2861	3619	4342	10822	3195	2522	3931	9648	2445	2083	2478	7006	5906	2807	3018	3508	9333	2868	2302	2852	8022	1953	1880	1724	5557	2108	2541	2656	3276	8473	2693	2036	2736	7465	1881	1723	1725	5329	2030
0	2	3	2	2	3	2	2	4	RRGCO623-15	BOLD:AAA3817	30	45	55	130	95	60	70	225	37	36	40	113	1476	12	26	20	58	35	45	14	94	16	9	12	37	50	98	109	87	294	239	197	182	618	88	88	107	283	429
1	2	1	1	1	2	1	2	2	RRGCO629-15	BOLD:AAA1518	557	433	661	1651	1661	1780	2286	5727	629	636	664	1929	4676	330	184	384	898	1012	961	987	2960	310	352	252	914	558	576	301	654	1531	1898	1656	1941	5495	588	674	556	1818	1081
0	3	0	0	NA	NA	NA	NA	NA	RRGCO646-15	BOLD:AAA4271	1371	1774	2095	5240	1157	1017	1456	3630	395	312	510	1217	4255	1314	1420	1803	4537	1082	904	1181	3167	298	275	315	888	892	908	1003	1292	3203	853	666	763	2282	240	182	264	686	674
1	3	3	3	1	2	1	2	4	RRGCO649-15	BOLD:AAA4282	914	829	1319	3062	692	659	847	2198	510	289	370	1169	5593	426	312	554	1292	330	272	301	903	198	143	91	432	554	868	758	1158	2784	740	649	648	2037	467	346	293	1106	1150
0	3	2	2	2	2	2	2	4	RRGCO652-15	BOLD:AAA6431	59	80	114	253	19440	16739	24568	60747	2935	2505	2691	8131	4965	64	67	95	226	18397	14638	18027	51062	2501	2424	1784	6709	2068	122	101	192	415	24760	20837	26415	72012	3829	3089	2773	9691	3401
3	2	3	2	NA	NA	NA	NA	NA	RRGCO675-15	BOLD:AAA1513	34	46	98	178	451	441	661	1553	214	151	155	520	3557	42	57	95	194	581	534	630	1745	225	174	123	522	796	53	60	111	224	759	711	846	2316	319	269	191	779	1128
0	2	1	1	3	1	1	1	2	RRGCO691-15	BOLD:AAA6438	1435	1814	1992	5241	3715	3534	4995	12244	3200	2756	3144	9100	6125	997	1061	1312	3370	2390	2394	2633	7417	1829	1732	1543	5104	1982	2731	2522	2909	8162	6203	5734	6321	18258	4744	4396	4034	13174	4971
0	1	2	1	1	3	1	1	2	RRGCO693-15	BOLD:AAA2323	0	0	0	0	0	0	0	0	580	408	431	1419	4665	0	0	0	0	0	0	0	0	446	347	272	1065	638	0	0	0	0	0	0	0	0	515	396	381	1292	818
0	3	2	2	NA	NA	NA	NA	NA	RRGCO694-15	BOLD:AAA1517	1276	1373	1462	4111	30	28	2	60	187	143	211	541	4059	729	612	796	2137	21	18	3	42	69	65	83	217	356	666	526	861	2053	20	12	5	37	107	93	111	311	364
0	2	1	1	NA	NA	NA	NA	NA	RRGCO700-15	BOLD:AAA4213	659	940	836	2435	256	188	286	730	165	204	264	633	4334	344	423	475	1242	131	113	117	361	65	122	83	270	451	666	723	824	2213	237	196	237	670	173	213	216	602	814
1	1	1	1	NA	NA	NA	NA	NA	RRGCO701-15	BOLD:AAB1378	38	32	61	131	2	0	2	4	9	24	7	40	681	57	39	58	154	1	0	2	3	10	36	2	48	50	117	94	127	338	4	0	15	19	23	49	13	85	101
2	4	1	1	NA	NA	NA	NA	NA	RRGCO704-15	BOLD:AAB1584	426	501	628	1555	132	84	113	329	447	216	324	987	4634	293	222	318	833	85	65	58	208	225	137	167	529	458	457	393	666	1516	127	94	85	306	449	232	263	944	822
1	2	1	1	2	3	2	3	3	RRGCO706-15	BOLD:ABY9718	55	68	103	226	106	80	116	302	912	749	1061	2722	5096	45	38	22	105	93	53	69	215	470	550	631	1651	317	147	98	148	393	164	103	131	398	1292	1070	1191	3553	2044
0	2	1	1	2	3	2	2	3	RRGCO709-15	BOLD:AAD7889	1009	1302	1524	3835	915	680	1061	2656	868	806	873	2547	4368	851	894	982	2727	790	426	636	1852	543	606	421	1570	1006	1421	1590	1828	4839	1342	806	1244	3392	971	1001	853	2825	2057
0	3	1	1	NA	NA	NA	NA	NA	RRGCO711-15	BOLD:AAA4456	290	213	511	1014	237	327	231	795	106	72	157	335	4447	174	138	284	596	150	176	108	434	66	58	97	221	558	411	257	586	1254	316	351	243	910	126	86	149	361	1257
1	2	1	1	2	1	1	2	2	RRGCO721-15	BOLD:AAC0745	188	182	156	526	2805	2922	3104	8831	761	558	651	1970	5842	48	49	45	142	757	661	667	2085	196	148	104	448	370	196	210	126	532	3006	2961	2619	8586	759	607	511	1877	1522
0	2	1	1	NA	NA	NA	NA	NA	RRGCO725-15	BOLD:AAA3920	358	354	583	1295	287	300	505	1092	40	14	62	116	2163	381	293	494	1168	242	256	353	851	44	25	29	98	128	653	449	831	1933	473	500	652	1625	76	37	81	194	228
1	2	3	2	NA	NA	NA	NA	NA	RRGCO733-15	BOLD:AAO3983	6	0	0	6	31	43	27	101	44	27	76	147	1922	6	0	0	6	27	37	14	78	31	21	44	96	82	8	0	0	8	35	80	32	147	51	62	75	188	190
0	2	2	2	NA	NA	NA	NA	NA	RRGCO735-15	BOLD:AAB2076	43	65	49	157	44	23	64	131	38	25	97	160	2376	27	39	31	97	29	17	33	79	10	24	29	63	103	57	83	63	203	62	33	73	168	42	69	99	210	213
1	2	1	1	NA	NA	NA	NA	NA	RRGCO736-15	BOLD:AAA3308	163	346	144	653	97	97	167	361	40	17	63	120	2254	166	281	132	579	109	90	124	323	33	27	37	97	150	135	231	83	449	80	61	107	248	25	9	39	73	132
0	4	3	3	0	3	0	0	3	RRGCO738-15	BOLD:AAB2093	59	70	129	258	53	45	36	134	7	5	2	14	649	129	66	138	333	90	53	36	179	3	3	1	7	25	152	122	195	469	100	73	75	248	13	5	1	19	51
0	3	2	2	NA	NA	NA	NA	NA	RRGCO742-15	BOLD:AAC4337	158	202	249	609	23	12	10	45	30	8	0	38	1257	92	80	142	314	17	10	8	35	9	3	0	12	20	173	173	229	575	39	18	9	66	36	11	1	48	46
0	2	2	2	3	3	3	3	5	RRGCO746-15	BOLD:AAB3840	122	81	128	331	82	92	61	235	2	6	9	17	1118	130	64	139	333	78	77	56	211	0	4	5	9	36	131	107	175	413	101	108	73	282	4	5	6	15	41
0	2	1	1	NA	NA	NA	NA	NA	RRGCO747-15	BOLD:AAA5690	603	580	636	1819	434	468	519	1421	185	123	142	450	3010	455	259	429	1143	317	294	275	886	91	88	77	256	361	758	686	700	2144	590	546	476	1612	168	154	134	456	805
0	3	1	1	1	2	1	1	2	RRGCO749-15	BOLD:AAB0650	155	203	262	620	360	282	480	1122	116	125	114	355	3106	53	66	88	207	142	97	144	383	35	35	38	108	104	251	211	304	766	483	338	464	1285	123	128	127	378	379
0	3	0	0	3	1	1	1	1	RRGCO750-15	BOLD:AAH5561	28	120	63	211	199	151	188	538	71	39	54	164	2037	51	146	66	263	245	181	204	630	116	64	70	250	249	56	137	85	278	269	226	180	675	130	70	89	289	313
1	3	2	2	NA	NA	NA	NA	NA	RRGCO751-15	BOLD:AAE1659	1	3	0	4	33	69	42	144	0	5	3	8	728	1	0	0	1	33	36	10	79	2	2	2	6	7	0	3	1	4	48	68	34	150	2	2	2	6	24
0	3	3	3	NA	NA	NA	NA	NA	RRGCO757-15	BOLD:AAI2947	97	102	85	284	17	5	7	29	9	19	8	36	801	59	61	56	176	16	5	2	23	11	13	2	26	13	68	46	52	166	23	4	7	34	11	21	2	34	21
0	4	3	3	NA	NA	NA	NA	NA	RRGCO758-15	BOLD:AAE3468	7	7	11	25	5	28	21	54	2	7	2	11	1001	5	9	13	27	11	23	27	61	3	8	0	11	39	6	18	24	48	11	54	31	96	2	9	1	12	82
2	2	2	2	NA	NA	NA	NA	NA	RRGCO774-15	BOLD:AAH7074	73	82	101	256	5	12	17	34	5	0	2	7	440	124	125	195	444	17	14	19	50	10	5	6	21	48	324	394	525	1243	40	51	69	160	23	12	18	53	162
1	4	2	2	NA	NA	NA	NA	NA	RRGCO802-15	BOLD:AAA7906	87	92	162	341	27677	23507	38994	90178	1284	1089	1746	4119	3418	131	100	198	429	33154	26995	32604	92753	1405	1499	1522	4426	2094	84	75	167	326	22969	17029	21912	61910	1073	1029	1148	3250	1525
1	3	3	3	0	3	0	1	3	RRGCO806-15	BOLD:AAA9748	5	14	1	20	426	333	588	1347	93	80	135	308	2722	2	9	2	13	303	280	333	916	56	49	69	174	301	7	22	3	32	847	761	881	2489	214	120	189	523	896
3	5	1	1	4	1	1	4	2	RRGCO812-15	BOLD:AAA8586	554	656	638	1848	4099	3085	5893	13077	1364	1041	1394	3799	3443	1007	931	978	2916	6590	4764	6601	17955	1855	1654	1403	4912	2575	1911	1551	1706	5168	11260	8562	11745	31567	3555	2734	2769	9058	4633
0	3	3	3	2	3	2	2	5	RRMFA194-15	BOLD:AAB8817	529	381	774	1684	517	357	654	1528	346	191	395	932	4631	399	281	483	1163	365	291	424	1080	201	186	217	604	1127	413	258	424	1095	370	325	382	1077	213	121	247	581	1301
0	3	1	1	2	1	1	1	2	RRMFA204-15	BOLD:ABY7153	200	225	308	733	366	276	487	1129	10657	7328	9785	27770	6592	168	175	226	569	332	257	320	909	6752	5337	4962	17051	3082	327	341	396	1064	589	540	650	1779	13314	9693	9899	32906	6366
0	3	3	3	2	0	0	0	3	RRMFA243-15	BOLD:AAA4128	527	497	746	1770	348	268	422	1038	0	0	0	0	0	351	370	448	1169	279	216	261	756	0	0	0	0	0	484	406	577	1467	341	270	336	947	0	0	0	0	0
0	1	3	1	1	2	1	1	2	RRMFA256-15	BOLD:AAC5044	95	155	159	409	41	36	58	135	532	420	569	1521	6181	13	15	24	52	10	4	7	21	61	60	65	186	309	97	187	201	485	78	65	82	225	629	554	653	1836	2765
0	2	1	1	NA	NA	NA	NA	NA	RRMFA257-15	BOLD:ABZ2527	77	69	97	243	70	63	96	229	338	285	409	1032	5919	61	48	60	169	40	42	52	134	177	182	207	566	1232	119	95	139	353	102	111	127	340	465	390	504	1359	2953
1	3	3	3	NA	NA	NA	NA	NA	RRMFB1016-15	BOLD:AAA7550	43	38	58	139	352	383	463	1198	19	5	28	52	1921	13	13	11	37	89	106	109	304	3	5	4	12	31	45	35	50	130	397	444	472	1313	18	7	29	54	195
0	2	0	0	1	2	1	1	1	RRMFB1069-15	BOLD:AAP3780	610	684	793	2087	3865	4390	5722	13977	3533	3163	3594	10290	7822	297	306	360	963	2013	1892	2300	6205	1467	1431	1208	4106	2002	983	867	1065	2915	5775	5831	6679	18285	4803	4357	3999	13159	6280
0	1	1	1	2	0	0	0	1	RRMFB1090-15	BOLD:AAG2479	59	124	91	274	355	464	458	1277	4359	4303	4591	13253	7806	47	72	48	167	231	258	237	726	2147	2513	1826	6486	2869	60	106	82	248	348	443	354	1145	3623	3845	3189	10657	4491
0	2	3	2	1	2	1	1	3	RRMFB1097-15	BOLD:AAJ9649	604	702	821	2127	575	410	666	1651	1722	1510	1716	4948	4911	474	553	657	1684	527	309	511	1347	1293	1262	1123	3678	2763	1083	1079	1249	3411	1063	710	912	2685	2701	2490	2371	7562	5844
0	1	2	1	1	2	1	1	2	RRMFB1218-15	BOLD:ABZ2493	3011	2930	3648	9589	1170	904	1325	3399	4479	3618	4780	12877	7879	1898	1622	2197	5717	840	544	725	2109	2421	2238	2357	7016	2601	3260	2607	3397	9264	1496	942	1324	3762	4552	3742	4156	12450	4445
1	2	2	2	2	2	2	3	4	RRMFB1224-15	BOLD:AAP8654	728	1189	1685	3602	396	330	305	1031	6762	5913	7768	20443	7067	631	854	1098	2583	308	222	155	685	4118	4090	3641	11849	3001	863	1203	1601	3667	415	339	278	1032	6383	5798	6001	18182	4602
0	2	3	2	NA	NA	NA	NA	NA	RRMFB1229-15	BOLD:ADF4439	375	390	440	1205	567	494	860	1921	4360	3662	4746	12768	5603	210	252	261	723	446	376	458	1280	2303	2524	2564	7391	2236	516	516	583	1615	962	781	1013	2756	5490	5030	5783	16303	5089
0	1	3	1	1	4	1	1	2	RRMFB1276-15	BOLD:AAG6757	242	268	412	922	64	66	157	287	1859	1327	1841	5027	5915	159	210	271	640	71	42	102	215	1198	1113	1003	3314	1937	321	394	506	1221	111	80	195	386	2267	1794	1889	5950	3638
4	2	3	2	NA	NA	NA	NA	NA	RRMFC1666-15	BOLD:AAD5593	7167	7992	10281	25440	5084	5174	6525	16783	6756	6277	7037	20070	6106	3285	3470	4488	11243	2553	2464	2459	7476	2817	2764	2689	8270	2205	8782	8634	10774	28190	6874	6502	7143	20519	7486	7322	7328	22136	5558
0	1	3	1	NA	NA	NA	NA	NA	RRMFC1694-15	BOLD:AAP8757	1389	1347	1847	4583	748	566	926	2240	1084	979	1191	3254	6805	810	749	1079	2638	507	326	446	1279	578	584	535	1697	2041	1279	1029	1580	3888	761	502	688	1951	939	892	932	2763	3103
3	3	2	2	NA	NA	NA	NA	NA	RRMFC1998-15	BOLD:AAU7141	1194	1717	1760	4671	21	13	40	74	10	10	18	38	1888	1011	1153	1236	3400	23	8	30	61	7	20	15	42	203	1270	1361	1743	4374	30	15	38	83	11	20	17	48	305
0	3	7	3	1	2	1	1	4	RRMFC2001-15	BOLD:AAK7440	132	239	178	549	2	0	6	8	116	122	126	364	3325	62	159	86	307	2	3	7	12	88	84	88	260	306	130	298	118	546	4	4	8	16	200	120	169	489	540
0	1	3	1	NA	NA	NA	NA	NA	RRMFC2013-15	BOLD:ACF4734	246	303	300	849	1327	1155	1819	4301	2257	1820	2249	6326	6772	151	177	162	490	967	738	1058	2763	1327	1267	1203	3797	2637	61	71	73	205	444	309	517	1270	637	579	665	1881	971
0	2	2	2	2	1	1	1	3	RRMFC2016-15	BOLD:AAC2498	600	942	1172	2714	1224	1032	1376	3632	3707	2505	3668	9880	6399	455	578	684	1717	770	711	849	2330	2295	1890	1800	5985	2667	606	720	893	2219	1058	947	1063	3068	2967	2339	2514	7820	3457
0	1	3	1	3	1	1	1	2	RRMFC2020-15	BOLD:AAD7145	2516	2433	3375	8324	429	307	527	1263	1075	857	1427	3359	5919	1592	1597	2059	5248	327	201	306	834	651	634	717	2002	1850	3376	2976	3750	10102	656	434	646	1736	1356	1170	1617	4143	3611
0	3	0	0	1	2	1	1	1	RRMFC2036-15	BOLD:AAP4830	2043	2455	3284	7782	6393	5003	8066	19462	20799	19815	21153	61767	8179	1117	1212	1609	3938	3221	2473	3382	9076	8465	8935	6854	24254	2836	2553	2397	3480	8430	7567	5397	7966	20930	20150	19649	16773	56573	6356
0	1	3	1	2	1	1	1	2	RRMFC2055-15	BOLD:ABZ6834	176	168	352	696	727	735	836	2298	146	103	148	397	5654	116	116	189	421	531	531	466	1528	73	67	95	235	806	265	259	431	953	1122	1080	1015	3217	183	134	222	539	2000
0	3	3	3	NA	NA	NA	NA	NA	RRMFC2061-15	BOLD:ACL7820	16	10	18	44	4	2	3	9	0	0	0	0	17	0	0	0	0	0	0	0	0	0	0	0	0	0	14	11	35	60	7	7	5	19	0	0	0	0	1
1	1	3	1	4	3	3	4	4	RRMFC2065-15	BOLD:AAE0948	642	677	854	2173	312	257	350	919	257	262	286	805	4372	248	256	356	860	144	91	110	345	79	95	98	272	428	869	789	1024	2682	506	344	417	1267	348	341	366	1055	1692
2	4	3	3	3	3	3	5	6	RRMFC2068-15	BOLD:AAC8595	85	55	102	242	43	58	133	234	357	305	371	1033	1783	115	99	129	343	102	95	133	330	369	396	352	1117	1000	244	193	293	730	207	168	278	653	817	766	751	2334	2066
0	4	1	1	NA	NA	NA	NA	NA	RRMFC2075-15	BOLD:AAO2094	50	69	85	204	168	146	175	489	174	183	268	625	4602	57	50	82	189	171	110	95	376	163	165	134	462	924	100	82	113	295	220	173	195	588	267	235	250	752	1534
1	1	2	1	NA	NA	NA	NA	NA	RRMFD001-15	BOLD:AAG0317	133	277	340	750	85	101	139	325	663	590	683	1936	5054	112	181	251	544	75	71	93	239	453	490	398	1341	1911	208	365	439	1032	159	130	176	465	990	895	776	2686	3625
0	1	3	1	2	4	2	2	3	RRMFD008-15	BOLD:AAG8827	752	845	1118	2715	81	102	102	285	2150	2076	2413	6639	4749	598	707	973	2278	100	97	105	302	1773	1875	1690	5338	2498	1070	1094	1431	3595	183	171	140	494	3039	3329	3119	9487	4276
3	5	5	5	NA	NA	NA	NA	NA	RRMFD011-15	BOLD:AAG9897	1	0	1	2	2	0	0	2	1	0	0	1	73	2	1	3	6	4	1	5	10	1	0	1	2	10	4	0	1	5	13	2	5	20	6	4	1	11	20
1	3	1	1	2	3	2	3	3	RRMFD013-15	BOLD:AAP7637	238	399	375	1012	737	621	999	2357	4148	3624	5073	12845	5849	180	236	231	647	388	385	492	1265	2168	2194	2003	6365	2101	339	408	395	1142	875	726	968	2569	4314	3982	4208	12504	4052
1	2	2	2	NA	NA	NA	NA	NA	RRMFD017-15	BOLD:ACE5640	274	359	506	1139	105	127	104	336	948	776	770	2494	5651	262	242	398	902	82	77	100	259	618	674	432	1724	2357	397	405	636	1438	123	153	156	432	1110	1041	782	2933	4110
0	1	3	1	NA	NA	NA	NA	NA	RRMFD018-15	BOLD:AAG6762	3050	3229	4056	10335	2284	1877	2597	6758	1614	1670	1935	5219	7339	1780	1827	2279	5886	1521	1188	1326	4035	914	964	915	2793	2678	1349	1277	1731	4357	1283	928	1321	3532	845	882	927	2654	1986
0	2	3	2	NA	NA	NA	NA	NA	RRMFD032-15	BOLD:ACV5348	3901	4522	5646	14069	502	389	831	1722	1439	1313	1519	4271	6631	2972	3030	3956	9958	403	275	556	1234	928	937	821	2686	2599	4502	4025	5810	14337	601	379	794	1774	1561	1371	1319	4251	3983
1	1	3	1	NA	NA	NA	NA	NA	RRMFD050-15	BOLD:AAG4679	913	947	1332	3192	2821	2641	4102	9564	2151	1888	2496	6535	5584	740	768	925	2433	2377	2082	2646	7105	1496	1562	1502	4560	2865	1208	1138	1569	3915	4018	3588	4236	11842	2600	2738	2780	8118	4839
0	1	3	1	2	1	1	1	2	RRMFD055-15	BOLD:ABY8575	1800	1817	2390	6007	3676	3689	5140	12505	3096	2793	3502	9391	6657	1372	1282	1767	4421	2928	2804	3297	9029	1877	2005	1921	5803	3669	2023	1787	2304	6113	4142	3927	4520	12589	2842	2666	3020	8528	4939
2	3	1	1	NA	NA	NA	NA	NA	RRMFD544-15	BOLD:AAD6445	108	114	164	386	63	64	87	214	32	6	26	64	1035	133	118	205	456	76	84	122	282	35	15	24	74	81	236	225	338	799	176	139	148	463	72	20	49	141	137
0	2	1	1	2	1	1	1	2	RRMFD549-15	BOLD:AAJ6986	1017	1153	1499	3669	134	84	109	327	726	734	719	2179	6285	895	851	1078	2824	139	79	75	293	523	607	439	1569	1980	507	362	798	1667	101	39	48	188	355	395	351	1101	1083
2	4	2	2	NA	NA	NA	NA	NA	RRMFD560-15	BOLD:AAD4513	179	321	383	883	89	66	104	259	67	20	63	150	1141	353	399	573	1325	192	102	117	411	67	42	59	168	222	743	927	1181	2851	406	231	277	914	197	65	125	387	599
1	3	3	3	NA	NA	NA	NA	NA	RRMFD562-15	BOLD:ACJ0017	33	32	40	105	4	3	6	13	0	0	0	0	39	15	13	16	44	3	5	3	11	0	0	0	0	1	47	36	42	125	2	9	6	17	0	0	0	0	2
1	4	2	2	NA	NA	NA	NA	NA	RRMFE2511-15	BOLD:AAF0126	103	189	199	491	593	397	667	1657	616	384	464	1464	3877	104	161	144	409	526	363	532	1421	471	275	289	1035	1475	155	184	248	587	723	455	639	1817	779	445	426	1650	2007
1	1	3	1	NA	NA	NA	NA	NA	RRMFE2517-15	BOLD:ACE9696	27	41	63	131	41	27	42	110	35	40	92	167	2834	25	20	36	81	41	23	18	82	19	33	38	90	319	65	67	106	238	95	47	80	222	56	90	159	305	1063
2	1	4	1	NA	NA	NA	NA	NA	RRMFE2524-15	BOLD:AAN8263	55	83	107	245	121	108	130	359	191	118	216	525	3487	27	46	70	143	84	72	80	236	94	76	113	283	585	70	107	144	321	226	170	172	568	254	153	321	728	1377
0	2	1	1	1	3	1	1	2	RRMFE2527-15	BOLD:ABV1657	3826	4798	5260	13884	3578	2486	4046	10110	43013	34401	43613	121027	7456	1999	2134	2448	6581	1637	1227	1467	4331	16170	15002	13201	44373	2443	5286	5236	5894	16416	4559	2995	4113	11667	43977	36077	36883	116937	6329
1	1	1	1	NA	NA	NA	NA	NA	RRMFE2528-15	BOLD:ABX8463	1264	1495	2125	4884	2486	2099	2759	7344	1372	1114	1413	3899	7243	969	864	1440	3273	1840	1366	1708	4914	866	794	739	2399	2467	1392	1286	2005	4683	2678	2130	2542	7350	1323	1033	1114	3470	3730
1	2	4	2	NA	NA	NA	NA	NA	RRMFE2534-15	BOLD:AAH7139	628	603	796	2027	122	119	124	365	331	303	429	1063	2797	467	454	646	1567	122	106	112	340	243	282	323	848	1099	654	626	863	2143	153	176	144	473	348	391	445	1184	1515
0	2	3	2	NA	NA	NA	NA	NA	RRMFE2990-15	BOLD:AAA4097	747	965	1079	2791	3209	2296	4001	9506	323	298	366	987	4947	589	732	820	2141	2848	2027	2560	7435	239	238	241	718	1536	515	546	704	1765	2384	1713	2181	6278	186	195	212	593	1350
0	3	2	2	NA	NA	NA	NA	NA	RRMFE2992-15	BOLD:AAA6926	1055	922	1071	3048	617	421	525	1563	866	676	754	2296	5280	757	477	667	1901	452	234	305	991	546	461	412	1419	1519	1914	1265	1689	4868	1065	682	769	2516	1315	1113	1054	3482	4109
0	4	1	1	NA	NA	NA	NA	NA	RRMFE3000-15	BOLD:AAA3933	1362	1690	2426	5478	1862	1476	1748	5086	2173	1339	2149	5661	6098	1010	971	1449	3430	1215	932	1028	3175	1246	879	973	3098	2144	1228	1281	2006	4515	1476	1198	1100	3774	1667	1089	1363	4119	2852
0	4	1	1	3	3	3	3	4	RRMFE3036-15	BOLD:AAG8323	83	93	113	289	47	41	40	128	621	583	723	1927	3504	9	4	7	20	6	1	2	9	49	49	40	138	145	1	2	2	5	1	2	0	3	14	21	16	51	41
0	1	1	1	NA	NA	NA	NA	NA	RRMFE3052-15	BOLD:AAU8228	141	293	311	745	102	130	128	360	62	84	50	196	4138	161	204	252	617	90	98	84	272	54	81	35	170	762	290	365	398	1053	165	189	141	495	107	122	72	301	1614
1	3	0	0	NA	NA	NA	NA	NA	RRMFE3056-15	BOLD:AAL0380	42	28	4	74	138	91	195	424	281	232	391	904	6449	6	5	2	13	35	16	28	79	45	66	48	159	412	21	14	1	36	97	59	111	267	193	124	175	492	1012
1	2	2	2	NA	NA	NA	NA	NA	RRMFE3077-15	BOLD:AAE5495	84	82	93	259	44	17	49	110	5	38	15	58	2235	85	62	79	226	33	21	28	82	6	21	6	33	157	105	64	119	288	42	21	31	94	6	29	20	55	200
1	2	3	2	NA	NA	NA	NA	NA	RRMFE3088-15	BOLD:AAV0836	330	499	476	1305	26	16	42	84	210	185	239	634	2758	431	625	615	1671	50	36	30	116	203	290	265	758	1428	822	1466	1335	3623	102	81	89	272	502	548	590	1640	3431
1	2	1	1	NA	NA	NA	NA	NA	RRMFE3090-15	BOLD:ABV0388	78	90	146	314	163	135	166	464	64	59	62	185	2226	90	98	155	343	230	162	179	571	66	69	55	190	422	201	166	314	681	415	264	368	1047	130	110	126	366	814
0	1	2	1	NA	NA	NA	NA	NA	RRMFE3097-15	BOLD:AAG6654	132	144	169	445	396	453	510	1359	95	120	110	325	3797	122	112	128	362	350	366	354	1070	63	108	79	250	609	243	257	232	732	738	785	704	2227	171	227	187	585	1292
0	2	1	1	NA	NA	NA	NA	NA	RRMFE3104-15	BOLD:ADL0161	177	189	308	674	350	248	485	1083	64	52	117	233	4340	89	92	135	316	241	114	216	571	33	20	37	90	462	0	0	212	0	0	0	0	0	0	30	0	0	0
0	1	3	1	NA	NA	NA	NA	NA	RRMFE3112-15	BOLD:AAG1699	675	857	994	2526	310	305	379	994	1156	905	1382	3443	5827	537	697	753	1987	293	254	280	827	936	794	978	2708	2835	288	417	440	1145	207	194	175	576	639	585	784	2008	1598
1	2	2	2	1	2	1	2	3	RRMFE3118-15	BOLD:ABV1240	0	0	0	0	0	0	0	0	78	35	94	207	2356	0	0	0	0	0	0	0	0	83	52	63	198	436	0	0	0	0	0	0	0	0	200	116	145	461	1031
0	4	3	3	NA	NA	NA	NA	NA	RRMFE3119-15	BOLD:AAP6354	0	0	0	0	0	0	0	0	115	137	221	473	3483	0	0	0	0	0	0	0	0	110	122	155	387	854	0	0	0	0	0	0	0	0	199	226	331	756	1976
1	1	2	1	0	3	0	1	1	RRMFE3134-15	BOLD:AAG6647	134	154	238	526	35	69	49	153	263	205	225	693	4967	89	132	166	387	47	33	50	130	182	145	126	453	1220	198	199	270	667	59	61	68	188	355	222	242	819	1973
0	1	4	1	NA	NA	NA	NA	NA	RRMFE3144-15	BOLD:AAG7788	51	29	28	108	0	8	0	8	53	20	74	147	4022	28	17	22	67	1	8	2	11	45	19	53	117	602	47	24	17	88	2	6	0	8	50	16	71	137	749
0	2	3	2	NA	NA	NA	NA	NA	RRMFE3344-15	BOLD:AAJ2208	1640	2079	2233	5952	485	437	555	1477	552	358	525	1435	4991	1242	1552	1645	4439	358	420	328	1106	419	290	339	1048	1427	2042	2235	2346	6623	592	600	524	1716	649	436	541	1626	2466
1	4	4	4	NA	NA	NA	NA	NA	RRMFG2297-15	BOLD:AAC6989	641	580	845	2066	30	61	51	142	3	3	1	7	1162	479	296	568	1343	19	34	22	75	6	0	4	10	85	566	474	910	1950	35	55	37	127	5	4	2	11	134
3	6	4	4	NA	NA	NA	NA	NA	RRMFG2298-15	BOLD:AAH2378	259	223	378	860	21	14	25	60	12	20	30	62	992	419	358	548	1325	58	21	40	119	28	33	26	87	171	696	524	1044	2264	136	51	58	245	46	59	58	163	286
1	2	1	1	2	2	2	3	3	RRMFG2299-15	BOLD:AAK7242	1414	1487	1962	4863	316	284	440	1040	1307	1051	1641	3999	3321	2115	1979	2532	6626	565	411	526	1502	1554	1502	1694	4750	2142	4191	3859	5198	13248	1131	939	1067	3137	3671	3112	3538	10321	4890
0	1	2	1	NA	NA	NA	NA	NA	RRMFG2300-15	BOLD:AAH0466	694	901	825	2420	80	86	146	312	188	163	239	590	3560	451	483	499	1433	37	45	79	161	114	109	135	358	607	1239	1289	1260	3788	121	129	186	436	310	276	357	943	1799
1	5	5	5	1	2	1	2	6	RRMFG2303-15	BOLD:ABX5183	7	6	28	41	2	1	1	4	0	5	4	9	961	7	8	35	50	3	1	1	5	0	1	3	4	63	6	16	42	64	6	0	4	10	0	12	6	18	120
1	1	1	1	2	3	2	3	3	RRMFG2308-15	BOLD:AAH0127	87	351	175	613	272	304	500	1076	276	192	253	721	4063	62	212	133	407	239	266	305	810	163	147	127	437	755	129	431	274	834	467	454	562	1483	357	260	274	891	1465
3	3	2	2	3	1	1	4	3	RRMFG2315-15	BOLD:AAG5594	5	7	14	26	43	29	52	124	42	23	47	112	1380	20	14	24	58	87	78	68	233	46	56	55	157	393	32	14	27	73	141	112	99	352	59	52	89	200	702
0	2	3	2	1	2	1	1	3	RRMFG2329-15	BOLD:AAA2411	1329	1485	2097	4911	778	676	856	2310	1210	1027	1493	3730	6622	815	742	1069	2626	499	393	429	1321	708	587	697	1992	1889	1162	1123	1616	3901	689	586	613	1888	1028	828	1035	2891	2848
1	2	3	2	NA	NA	NA	NA	NA	RRMFG2330-15	BOLD:AAB2693	370	338	459	1167	749	529	1002	2280	8	13	19	40	1431	293	218	316	827	584	381	596	1561	1	7	6	14	103	565	389	601	1555	1111	849	1236	3196	7	23	14	44	242
0	1	3	1	3	2	2	2	3	RRMFG2353-15	BOLD:AAA2078	649	447	578	1674	1992	1983	2843	6818	177	121	352	650	4365	401	292	401	1094	1425	1562	1515	4502	102	68	189	359	959	632	444	658	1734	2761	2697	2870	8328	214	134	402	750	1768
0	1	1	1	1	2	1	1	2	RRMFG2355-15	BOLD:AAA4555	8286	8243	11561	28090	7002	6605	9607	23214	9621	10366	10835	30822	6487	2163	2072	2824	7059	1687	1706	1819	5212	2091	2590	1745	6426	1309	637	574	871	2082	643	591	738	1972	625	803	711	2139	346
0	1	2	1	3	4	3	3	4	RRMFG2356-15	BOLD:AAG3173	1139	1214	1777	4130	1823	1597	2581	6001	4851	4303	5109	14263	4840	946	858	1265	3069	1526	1237	1694	4457	3144	3356	2609	9109	2566	1929	1674	2583	6186	2887	2332	3252	8471	6490	6089	5643	18222	5065
0	1	2	1	2	1	1	1	2	RRMFG2616-15	BOLD:ABZ7039	289	210	341	840	608	416	744	1768	1041	881	1142	3064	5729	215	181	227	623	501	336	511	1348	678	742	756	2176	2083	96	42	121	259	218	110	228	556	289	334	407	1030	799
0	3	1	1	NA	NA	NA	NA	NA	RRMFG2623-15	BOLD:ADF2969	286	249	390	925	348	246	489	1083	19	22	66	107	1303	298	264	338	900	406	259	419	1084	25	40	43	108	174	626	429	626	1681	791	522	796	2109	47	62	71	180	410
0	5	0	0	NA	NA	NA	NA	NA	RRMFG2629-15	BOLD:AAE4413	285	240	373	898	224	138	192	554	140	131	194	465	3352	130	73	121	324	92	54	69	215	47	39	38	124	323	477	319	550	1346	351	239	297	887	248	200	236	684	1791
0	2	1	1	3	2	2	2	3	RRMFG2635-15	BOLD:AAC6974	344	452	623	1419	84	94	174	352	2395	2082	2769	7246	4112	338	343	518	1199	84	85	132	301	1689	1729	1481	4899	2446	735	694	1056	2485	164	165	228	557	3599	3314	3284	10197	5063
1	3	4	3	4	4	4	5	7	RRMFG2636-15	BOLD:AAC2266	8	5	15	28	16	17	10	43	70	72	69	211	1267	5	11	13	29	36	25	25	86	78	102	73	253	605	12	16	37	65	75	43	34	152	185	241	195	621	1254
1	2	4	2	3	2	2	3	4	RRMFG2646-15	BOLD:AAG1715	651	738	913	2302	105	132	162	399	1522	1445	1296	4263	5027	505	538	639	1682	94	96	114	304	944	1069	768	2781	2587	610	643	862	2115	116	115	158	389	1324	1388	1156	3868	3040
0	2	3	2	2	1	1	1	3	RRMFG2647-15	BOLD:AAP8649	214	312	219	745	993	894	1126	3013	984	821	985	2790	5684	157	227	206	590	876	753	842	2471	639	642	588	1869	1872	165	227	210	602	890	858	871	2619	816	735	770	2321	1982
0	3	3	3	2	1	1	1	4	RRMFG2651-15	BOLD:ABA8856	666	973	1185	2824	1287	779	1293	3359	4058	3773	4208	12039	6198	495	495	705	1695	857	485	700	2042	2205	2232	1810	6247	2330	845	906	1272	3023	1365	835	1247	3447	4405	3992	3568	11965	4568
0	4	2	2	2	5	2	2	4	RRMFG2653-15	BOLD:AAE2739	59	114	67	240	213	195	290	698	77	124	157	358	3338	63	107	52	222	168	244	219	631	66	114	95	275	658	99	147	71	317	327	324	304	955	107	157	168	432	1256
3	2	4	2	4	4	4	7	6	RRMFG2655-15	BOLD:AAO0522	92	68	98	258	16	12	0	28	26	58	39	123	1587	62	55	41	158	8	13	2	23	20	47	40	107	219	95	58	50	203	17	10	6	33	44	63	64	171	299
2	4	4	4	1	2	1	3	5	RRMFG2666-15	BOLD:ABA5978	1	3	5	9	77	85	82	244	244	234	361	839	5136	0	3	2	5	48	61	69	178	131	154	211	496	731	1	0	4	5	50	48	55	153	144	153	200	497	762
0	2	3	2	2	1	1	1	3	RRMFG2688-15	BOLD:ACE6524	1	1	4	6	12	23	16	51	12	9	33	54	1687	0	3	8	11	11	6	12	29	2	5	15	22	86	0	2	3	7	14	33	26	73	18	11	46	75	235
0	3	3	3	NA	NA	NA	NA	NA	RRMFG2694-15	BOLD:AAH1693	8	0	9	17	9	9	21	39	57	52	70	179	2746	9	2	8	19	7	9	10	26	52	48	31	131	403	5	1	10	16	20	22	27	69	90	77	61	228	572
1	2	5	2	NA	NA	NA	NA	NA	RRMFG2721-15	BOLD:AAA9461	61	45	109	215	127	100	143	370	366	241	354	961	2785	37	49	97	183	182	145	140	467	299	238	350	887	1109	114	129	183	426	388	317	365	1070	806	602	937	2345	2501
1	3	3	3	NA	NA	NA	NA	NA	RRMFG2736-15	BOLD:AAU8702	16	50	110	176	12	22	16	50	195	123	190	508	3956	14	39	74	127	18	26	15	59	152	106	130	388	1043	8	44	108	160	23	36	14	73	196	130	166	492	1218
1	1	3	1	NA	NA	NA	NA	NA	RRMFG2766-15	BOLD:AAH1652	15	9	17	41	24	24	45	93	79	132	74	285	4519	6	4	9	19	11	13	22	46	42	83	34	159	554	16	9	21	46	22	22	43	87	101	160	85	346	1236
1	1	3	1	NA	NA	NA	NA	NA	RRMFG2769-15	BOLD:AAG3193	25	10	20	55	25	10	34	69	21	20	38	79	1887	18	8	7	33	23	10	18	51	8	10	23	41	127	41	25	33	99	70	30	50	150	34	41	52	127	344
1	2	1	1	NA	NA	NA	NA	NA	RRMFG2779-15	BOLD:AAN8578	1253	1363	1651	4267	278	326	510	1114	3245	2486	4103	9834	7446	990	803	970	2763	207	221	312	740	1752	1663	1795	5210	2786	1488	1261	1685	4434	369	392	486	1247	3049	2678	3350	9077	5178
1	2	1	1	NA	NA	NA	NA	NA	RRMFG2783-15	BOLD:AAA5620	496	453	713	1662	1492	1151	1781	4424	1196	984	1329	3509	6237	429	353	497	1279	1126	895	1143	3164	783	772	741	2296	2248	652	540	796	1988	1773	1280	1721	4774	1268	1238	1131	3637	3820
0	3	3	3	3	0	0	0	3	RRMFG3282-15	BOLD:AAP8630	1321	1518	1928	4767	2158	1856	2954	6968	1578	1196	1571	4345	4956	129	134	176	439	195	160	210	565	89	116	112	317	261	2184	2079	2670	6933	3517	2889	3612	10018	2120	1958	1923	6001	4293
1	3	3	3	3	2	2	3	5	RRMFG3290-15	BOLD:AAA2218	259	227	346	832	197	162	229	588	126	151	169	446	2318	224	189	273	686	184	198	200	582	107	125	108	340	443	611	448	730	1789	500	404	475	1379	297	319	307	923	1248
0	3	0	0	NA	NA	NA	NA	NA	RRMFI4018-15	BOLD:AAK8834	177	268	325	770	1171	1069	1597	3837	2402	2605	2908	7915	5430	170	206	269	645	1011	970	1112	3093	1726	2237	1785	5748	2458	234	299	353	886	1348	1245	1503	4096	2653	2788	2580	8021	3373
3	2	5	2	3	3	3	6	5	RRMFI4021-15	BOLD:AAV0162	29	67	48	144	68	42	71	181	157	120	126	403	2421	27	50	31	108	74	70	68	212	114	127	99	340	630	80	131	115	326	228	153	178	559	357	402	322	1081	1798
2	1	3	1	NA	NA	NA	NA	NA	RRMFI4036-15	BOLD:AAG2898	19	52	58	129	137	109	139	385	47	29	63	139	2208	25	37	65	127	147	97	109	353	58	28	47	133	197	28	46	104	178	254	137	168	559	94	53	71	218	288
2	3	3	3	NA	NA	NA	NA	NA	RRMFI4040-15	BOLD:AAG8897	67	67	98	232	10	17	44	71	353	308	418	1079	1748	81	57	133	271	20	23	30	73	315	368	322	1005	800	287	269	348	904	77	73	93	243	1069	1099	1027	3195	2804
0	2	1	1	NA	NA	NA	NA	NA	RRMFI4043-15	BOLD:AAA2632	0	0	0	0	0	0	0	0	622	492	782	1896	5686	0	0	0	0	0	0	0	0	317	322	272	911	1353	0	0	0	0	0	0	0	0	519	410	530	1459	2230
0	2	1	1	NA	NA	NA	NA	NA	RRMFI4046-15	BOLD:AAA2812	813	1056	1066	2935	134	145	198	477	115	135	134	384	3934	839	870	1010	2719	183	140	171	494	106	133	62	301	1031	1371	1442	1526	4339	257	220	268	745	175	195	139	509	1785
1	2	0	0	0	3	0	1	0	RRMFI4058-15	BOLD:AAA4972	2612	2915	3571	9098	1447	1135	1686	4268	2055	1980	2248	6283	6219	2214	1977	2601	6792	1072	933	923	2928	1470	1416	1203	4089	2172	4277	3641	4806	12724	2168	1814	1953	5935	2840	2729	2487	8056	4384
0	3	3	3	4	3	3	3	6	RRMFI4062-15	BOLD:AAH2302	2774	2925	4172	9871	738	831	1142	2711	1171	944	1186	3301	3981	1443	1312	1899	4654	422	467	451	1340	532	472	401	1405	1286	3632	3268	4630	11530	1106	1166	1153	3425	1418	1137	1049	3604	3287
0	1	1	1	1	2	1	1	2	RRMFI4068-15	BOLD:ADK6725	2752	3706	3281	9739	11835	10575	15628	38038	11415	9310	11545	32270	8618	1678	1942	1837	5457	6763	6247	7615	20625	5849	5445	4781	16075	3558	2917	2970	2962	8849	11782	9759	12215	33756	9669	9048	8616	27333	5491
1	2	2	2	3	4	3	4	5	RRMFI4070-15	BOLD:AAI5446	5814	5640	8576	20030	870	799	1348	3017	3901	3489	4327	11717	5728	4375	3895	5566	13836	704	659	832	2195	2468	2494	2114	7076	2981	9184	7706	10689	27579	1429	1332	1820	4581	5291	4818	4756	14865	6236
0	2	3	2	2	3	2	2	4	RRMFI4075-15	BOLD:AAG6745	35	54	38	127	62	84	107	253	13	8	12	33	1755	24	25	22	71	63	61	66	190	12	5	4	21	111	34	42	14	90	84	77	96	257	12	9	2	23	160
1	1	3	1	2	3	2	3	3	RRMFI4078-15	BOLD:ABX5395	4943	5498	6464	16905	831	759	1152	2742	1027	777	1039	2843	5204	3507	3721	4482	11710	757	589	723	2069	734	626	552	1912	2073	3335	3055	4027	10417	716	534	810	2060	828	658	688	2174	1770
0	1	3	1	3	1	1	1	2	RRMFI4172-15	BOLD:AAE2237	774	762	1015	2551	52	60	119	231	854	693	831	2378	4952	996	795	1152	2943	90	79	122	291	972	1056	855	2883	2641	370	185	666	1215	37	22	66	125	550	507	530	1577	957
3	4	2	2	2	2	2	5	4	RRMFI4174-15	BOLD:AAG1434	242	199	344	785	189	170	235	594	540	417	560	1517	6442	138	113	166	417	117	97	127	341	258	230	266	754	1215	307	296	444	1047	298	255	291	844	700	561	715	1976	3287
1	2	3	2	NA	NA	NA	NA	NA	RRMFI4181-15	BOLD:ABA8026	150	100	193	443	30	31	94	155	1280	1329	1359	3968	7097	17	3	21	41	2	3	6	11	79	84	85	248	203	113	77	165	355	40	24	61	125	1042	1180	1169	3391	1955
1	1	3	1	NA	NA	NA	NA	NA	RRMFI4183-15	BOLD:ACE6336	128	192	172	492	61	52	41	154	288	272	365	925	6590	111	109	94	314	42	38	20	100	180	210	208	598	1345	117	171	154	442	74	78	49	201	384	313	342	1039	2113
3	3	1	1	2	1	1	4	2	RRMFI4186-15	BOLD:AAM4213	222	285	393	900	148	139	240	527	725	669	760	2154	6860	199	183	309	691	138	103	170	411	594	513	433	1540	1960	429	418	661	1508	263	265	384	912	1288	1005	1050	3343	4434
2	2	2	2	NA	NA	NA	NA	NA	RRMFI4192-15	BOLD:AAB7690	1345	1559	1780	4684	750	648	1095	2493	120	95	163	378	4118	299	183	380	862	173	128	205	506	25	9	28	62	125	1408	1269	1536	4213	840	744	955	2539	127	107	142	376	949
0	2	2	2	3	0	0	0	2	RRMFI4208-15	BOLD:AAI6290	401	319	462	1182	102	69	179	350	399	324	485	1208	4762	196	146	253	595	42	43	64	149	196	170	197	563	1096	792	626	919	2337	209	188	331	728	871	711	875	2457	4316
2	4	2	2	2	5	2	4	4	RRMFI4216-15	BOLD:AAB6702	1310	1513	1739	4562	365	313	522	1200	167	168	183	518	3218	832	839	972	2643	226	192	229	647	86	108	69	263	561	2719	2484	2751	7954	802	605	826	2233	318	430	295	1043	1994
3	6	4	4	NA	NA	NA	NA	NA	RRMFI4225-15	BOLD:AAU7277	84	73	129	286	6	1	4	11	0	2	1	3	238	247	244	342	833	20	14	13	47	7	0	1	8	58	623	492	826	1941	42	44	23	109	16	3	11	30	168
0	5	3	3	1	2	1	1	4	RRMFI4226-15	BOLD:AAI7042	125	127	167	419	689	625	1077	2391	18	4	14	36	1205	118	100	160	378	791	553	799	2143	10	10	13	33	133	206	162	288	656	1419	1030	1466	3915	20	14	25	59	238
0	2	2	2	NA	NA	NA	NA	NA	RRMFI4230-15	BOLD:ABV1243	154	284	299	737	120	79	192	391	191	207	71	469	4001	114	192	197	503	73	58	107	238	111	171	41	323	656	261	350	465	1076	191	89	226	506	255	341	73	669	1609
1	2	2	2	2	3	2	3	4	RRMFI4231-15	BOLD:ACW8623	2787	3630	4436	10853	1597	1297	1887	4781	531	496	471	1498	4705	2351	2836	3083	8270	1374	1110	1244	3728	436	396	349	1181	1768	4829	5067	6183	16079	2927	2081	2618	7626	937	787	814	2538	3410
0	2	2	2	1	2	1	1	3	RRMFI4245-15	BOLD:AAD1879	1078	1214	1370	3662	155	134	180	469	2375	1816	2182	6373	7420	960	889	975	2824	108	108	130	346	1847	1484	1244	4575	2971	1956	1691	1891	5538	262	175	247	684	3742	2755	2789	9286	6109
1	5	2	2	NA	NA	NA	NA	NA	RRMFI4399-15	BOLD:AAG6364	150	189	151	490	13	39	76	128	338	380	326	1044	5063	197	168	174	539	16	44	57	117	319	385	192	896	1736	289	228	241	758	15	54	103	172	527	540	372	1439	2610
0	1	3	1	1	2	1	1	2	RRMPA001-15	BOLD:AAC6088	1305	1491	1790	4586	376	339	555	1270	4894	4468	6517	15879	7142	959	1046	1255	3260	319	282	385	986	3479	3430	3933	10842	3316	1195	1218	1506	3919	368	358	478	1204	4440	4241	5583	14264	4148
0	1	2	1	NA	NA	NA	NA	NA	RRMPA007-15	BOLD:AAF1237	3260	3641	4775	11676	514	342	661	1517	9576	7895	10065	27536	7342	2395	2384	3236	8015	402	263	448	1113	6355	6173	5893	18421	3553	3048	2834	3974	9856	523	305	537	1365	8237	7357	7671	23265	4041
0	3	3	3	3	0	0	0	3	RRMPA008-15	BOLD:AAB0868	7	11	20	38	61	49	46	156	477	339	455	1271	4159	7	8	21	36	59	59	41	159	356	357	368	1081	1370	8	12	24	44	106	70	63	239	614	515	533	1662	2347
1	3	2	2	1	2	1	2	3	RRMPA009-15	BOLD:AAG2146	377	445	480	1302	1644	1323	2220	5187	16481	13542	16214	46237	5493	508	451	509	1468	2078	1493	1970	5541	14107	13338	10837	38282	4224	584	546	648	1779	2530	1919	2670	7119	19392	16421	15530	51343	5542
1	3	3	3	NA	NA	NA	NA	NA	RRMPA085-15	BOLD:AAC6233	0	2	0	2	0	0	1	1	4	6	3	13	538	1	2	0	3	5	0	4	9	7	11	2	20	49	1	1	0	2	8	0	6	14	12	19	10	41	130
0	2	1	1	1	2	1	1	2	RRMPB104-15	BOLD:AAD0853	510	597	733	1840	1286	947	1649	3882	5165	4115	5928	15208	7715	277	315	352	944	645	554	733	1932	2589	2254	2198	7041	3079	440	439	519	1398	947	748	1026	2721	3695	3003	3329	10027	4448
1	3	0	0	NA	NA	NA	NA	NA	RRMPC919-15	BOLD:AAB7105	1283	1087	1332	3702	8585	8058	10531	27174	122	85	192	399	4445	1180	888	1199	3267	7579	6135	7408	21122	96	111	127	334	686	1768	1257	1684	4709	11278	9174	10922	31374	136	123	222	481	1345
0	3	2	2	2	3	2	2	4	RRMPC926-15	BOLD:AAH3037	613	752	780	2145	170	165	171	506	20738	16581	17627	54946	6214	584	590	661	1835	153	146	131	430	13997	12606	9839	36442	3279	833	907	953	2693	213	217	194	624	21853	17619	15227	54699	4694
0	2	2	2	NA	NA	NA	NA	NA	RRMPC946-15	BOLD:AAA5695	136	183	162	481	44	51	70	165	66	51	69	186	2058	61	103	114	278	36	62	37	135	27	41	24	92	123	166	265	159	590	88	117	95	300	81	101	118	300	275
1	5	4	4	NA	NA	NA	NA	NA	RRMPE002-15	BOLD:AAH3305	0	1	0	1	4	0	0	4	0	0	0	0	0	0	1	0	1	2	0	0	2	0	0	0	0	0	0	2	0	2	9	0	0	9	0	0	0	0	0
1	2	3	2	NA	NA	NA	NA	NA	RRMPE003-15	BOLD:AAE1629	101	144	124	369	80	45	74	199	83	89	134	306	2922	65	74	73	212	70	43	33	146	55	66	61	182	462	125	176	134	435	108	50	66	224	108	120	125	353	806
1	5	2	2	NA	NA	NA	NA	NA	RRMPE009-15	BOLD:ACF3149	118	177	233	528	471	360	592	1423	360	301	360	1021	5725	95	104	142	341	295	218	339	852	184	168	175	527	1147	12	8	10	30	19	14	23	56	18	16	6	40	68
1	1	6	1	NA	NA	NA	NA	NA	RRMPE019-15	BOLD:ABU8852	396	413	307	1116	438	379	476	1293	1115	829	965	2909	6904	146	253	116	515	255	262	246	763	523	468	530	1521	1681	142	216	103	461	274	242	247	763	533	520	562	1615	1436
0	3	1	1	4	1	1	1	2	RRMPE026-15	BOLD:AAB9140	670	755	940	2365	1161	1023	1742	3926	6351	5803	7427	19581	5925	656	595	798	2049	1155	931	1292	3378	4990	5082	4380	14452	3664	576	540	913	2029	1264	937	1435	3636	5645	5290	5452	16387	3703
0	2	1	1	1	2	1	1	2	RRMPE028-15	BOLD:AAG2128	399	393	344	1136	493	362	770	1625	12342	10382	13084	35808	7970	217	209	202	628	263	204	360	827	5164	5210	4267	14641	3161	489	402	306	1409	796	517	921	2234	9807	8281	8247	26365	6063
0	2	2	2	2	1	1	1	3	RRMPG954-15	BOLD:AAZ4669	0	0	0	0	0	0	1	1	2330	1678	2133	6141	5450	0	0	0	0	0	0	0	0	960	901	720	2581	1447	4	4	3	11	0	4	1	5	3028	2370	2444	7842	4588
1	2	5	2	NA	NA	NA	NA	NA	RRMPG961-15	BOLD:AAH0318	540	651	902	2093	98	100	114	312	309	337	440	1086	4366	445	597	752	1794	81	126	94	301	257	337	395	989	1665	710	994	1083	2787	156	156	155	467	511	542	651	1704	2880
0	5	2	2	NA	NA	NA	NA	NA	RRMPG967-15	BOLD:AAG7874	20	4	25	49	10	13	21	44	2	5	2	9	928	13	3	6	22	2	5	6	13	2	4	0	6	29	42	16	23	81	14	13	16	43	11	6	1	18	74
0	4	2	2	1	2	1	1	3	RRMPG969-15	BOLD:AAG6744	21	29	61	111	475	425	687	1587	1563	1644	1838	5045	6640	15	22	36	73	388	306	400	1094	1115	1244	984	3343	2585	34	16	63	113	640	475	727	1842	1808	2038	1702	5548	4329
0	2	0	0	NA	NA	NA	NA	NA	RRMPG971-15	BOLD:AAP2970	653	1054	960	2667	1448	1042	1741	4231	539	329	645	1513	5658	591	774	753	2118	1205	805	1112	3122	364	266	348	978	1862	736	865	1011	2612	1533	951	1550	4034	547	393	547	1487	2436
0	2	3	2	2	1	1	1	3	RRMPG973-15	BOLD:AAE2211	27	34	90	151	164	66	108	338	629	645	608	1882	4172	26	40	99	165	169	78	89	336	553	675	503	1731	1927	32	47	90	169	236	93	146	475	762	872	749	2383	2406
1	3	2	2	2	1	1	2	3	RRMPG974-15	BOLD:AAP8989	342	573	608	1523	1789	1389	2302	5480	3979	3001	3720	10700	4095	419	549	593	1561	1783	1602	1895	5280	3413	3001	2466	8880	2350	544	675	740	1959	2388	1968	2331	6687	4735	3971	3436	12142	3090
0	1	3	1	1	2	1	1	2	RRMPG975-15	BOLD:AAD8276	766	915	1174	2855	277	203	406	886	6396	4828	7021	18245	8185	471	517	738	1726	211	129	236	576	3522	3171	3445	10138	4188	791	883	1197	2871	330	225	395	950	6549	5629	6630	18808	6936
2	1	3	1	NA	NA	NA	NA	NA	RRMPG978-15	BOLD:AAB8911	202	268	421	891	14	26	50	90	111	77	113	301	2506	290	284	475	1049	29	27	38	94	94	122	110	326	743	492	514	801	1807	53	46	90	189	187	184	188	559	1476
1	4	2	2	NA	NA	NA	NA	NA	RRSSA219-15	BOLD:AAA3453	264	491	377	1132	68	105	150	323	147	128	140	415	3792	227	274	273	774	47	69	88	204	110	86	71	267	1001	465	737	593	1795	135	172	188	495	279	221	160	660	2808
0	2	2	2	2	3	2	2	4	RRSSA226-15	BOLD:AAF0889	852	1149	1265	3266	208	169	287	664	1515	1251	1394	4160	5115	467	567	682	1716	116	87	111	314	721	702	515	1938	1691	910	900	1124	2934	213	182	214	609	1332	1202	959	3493	3057
0	2	2	2	NA	NA	NA	NA	NA	RRSSA2263-15	BOLD:ACA7844	169	207	258	634	30	38	48	116	209	167	284	660	2593	237	295	350	882	40	55	54	149	299	257	268	824	1547	455	497	691	1643	85	90	100	275	598	450	552	1600	2880
0	1	2	1	NA	NA	NA	NA	NA	RRSSA2264-15	BOLD:AAU6910	147	118	174	439	136	91	140	367	700	527	596	1823	4539	159	120	157	436	167	101	91	359	636	566	446	1648	2054	281	199	304	784	310	201	215	726	1229	892	908	3029	3852
0	2	5	2	2	3	2	2	4	RRSSA2273-15	BOLD:AAF4976	628	868	881	2377	80	79	107	266	192	93	215	500	2786	556	820	913	2289	98	93	96	287	184	74	173	431	1036	1339	1864	1886	5089	228	174	195	597	432	181	456	1069	2472
2	5	3	3	NA	NA	NA	NA	NA	RRSSA2278-15	BOLD:AAE5359	12	19	24	55	0	1	3	4	4	6	1	11	491	26	37	30	93	5	5	4	14	1	9	1	11	68	29	75	53	157	4	12	5	21	8	25	5	38	118
1	6	4	4	0	3	0	1	4	RRSSA2279-15	BOLD:AAC6184	29	25	38	92	45	46	81	172	69	59	24	152	2165	41	19	35	95	32	45	67	144	67	47	24	138	325	39	41	89	169	59	71	112	242	116	103	41	260	736
1	3	2	2	2	1	1	2	3	RRSSA228-15	BOLD:AAE9257	1624	1511	2133	5268	193	94	175	462	0	0	0	0	0	964	806	1197	2967	130	57	75	262	0	0	0	0	0	2354	1710	2653	6717	286	134	205	625	0	0	0	0	0
0	1	2	1	NA	NA	NA	NA	NA	RRSSA2285-15	BOLD:AAU6970	553	650	650	1853	28	36	68	132	40	31	41	112	2282	488	488	542	1518	24	36	53	113	56	28	30	114	345	740	894	812	2446	47	65	85	197	67	39	23	129	551
1	2	2	2	1	2	1	2	3	RRSSA2286-15	BOLD:AAU6911	352	422	407	1181	512	470	825	1807	318	237	261	816	4307	260	270	282	812	417	326	551	1294	190	152	115	457	1248	586	636	611	1833	1017	770	1144	2931	503	313	325	1141	2978
2	1	1	1	1	3	1	3	2	RRSSA2287-15	BOLD:AAG0759	358	308	368	1034	418	377	621	1416	27	59	149	235	2690	379	254	376	1009	490	334	487	1311	21	76	87	184	604	741	466	638	1845	841	636	847	2324	43	150	184	377	1160
2	4	3	3	NA	NA	NA	NA	NA	RRSSA2290-15	BOLD:AAH2376	811	1020	1206	3037	93	112	131	336	43	6	11	60	1006	621	563	855	2039	66	104	118	288	25	7	4	36	54	1561	1551	2104	5216	156	204	201	561	57	24	19	100	229
0	2	1	1	3	3	3	3	4	RRSSA229-15	BOLD:AAG2460	2064	2877	3149	8090	1414	1403	2045	4862	615	682	871	2168	4673	1727	2216	2518	6461	1375	1363	1582	4320	514	690	532	1736	2338	3666	3851	4702	12219	2559	2263	2756	7578	867	1103	1043	3013	3928
2	4	3	3	NA	NA	NA	NA	NA	RRSSA2292-15	BOLD:ACR3975	85	60	103	248	0	1	1	2	0	1	0	1	119	117	100	158	375	3	1	1	5	0	3	0	3	5	238	150	268	656	2	7	8	17	0	4	0	4	25
2	3	3	3	2	3	2	4	5	RRSSA2295-15	BOLD:AAP8585	22	34	57	113	27	19	27	73	49	32	35	116	1549	30	38	75	143	63	31	28	122	48	60	35	143	368	81	78	115	274	63	42	55	160	108	69	80	257	782
0	1	2	2	NA	NA	NA	NA	NA	RRSSA2306-15	BOLD:AAD5192	566	620	733	1919	203	164	212	579	171	204	348	723	5375	267	242	324	833	117	81	80	278	73	92	135	300	863	625	557	816	1998	275	211	220	706	216	246	352	814	2195
0	3	4	3	3	2	2	2	5	RRSSA2321-15	BOLD:AAG5010	8	30	36	74	13	11	19	43	148	69	152	369	3926	3	15	12	30	7	6	6	19	46	44	67	157	476	30	49	64	143	42	36	32	110	240	219	359	818	2024
0	1	2	1	1	3	1	1	2	RRSSA2333-15	BOLD:AAC0661	3281	4023	5343	12647	232	161	326	719	92	55	109	256	3299	2914	3366	4007	10287	207	178	241	626	68	62	89	219	592	3891	4165	5270	13326	321	261	352	934	118	89	133	340	809
0	1	3	1	NA	NA	NA	NA	NA	RRSSA2338-15	BOLD:AAY4533	1399	1572	2342	5313	1243	1059	1781	4083	242	206	267	715	4918	841	843	1184	2868	798	616	889	2303	132	129	119	380	900	1610	1742	2228	5580	1727	1410	1819	4956	252	248	291	791	2067
1	2	2	2	1	4	1	2	3	RRSSA2341-15	BOLD:AAH0357	385	424	467	1276	360	315	638	1313	234	187	114	535	4727	321	292	321	934	331	220	394	945	145	120	65	330	952	544	450	482	1476	471	419	607	1497	243	172	115	530	1568
0	2	1	1	NA	NA	NA	NA	NA	RRSSA234-15	BOLD:AAG6743	2958	3847	4484	11289	479	346	658	1483	264	279	403	946	3966	2051	2195	2706	6952	355	226	371	952	148	204	179	531	877	4978	5174	6850	17002	804	635	943	2382	413	483	512	1408	2337
1	2	4	2	NA	NA	NA	NA	NA	RRSSA2346-15	BOLD:AAL4632	145	117	111	373	30	26	94	150	34	26	84	144	1822	81	81	88	250	28	17	52	97	9	16	51	76	172	191	153	135	479	38	48	115	201	35	33	113	181	391
1	2	3	2	NA	NA	NA	NA	NA	RRSSA2350-15	BOLD:AAG4434	13	0	19	32	87	65	115	267	16	10	9	35	0	9	1	15	25	66	55	77	198	14	6	10	30	0	16	1	22	39	92	54	117	263	24	10	22	56	0
0	2	2	2	3	4	3	3	5	RRSSA235-15	BOLD:AAD2789	1967	1867	2530	6364	173	110	322	605	934	823	1235	2992	5571	1464	1377	1792	4633	144	90	200	434	628	680	710	2018	2213	2920	2509	3161	8590	312	194	459	965	1408	1267	1528	4203	4198
1	3	1	1	2	1	1	2	2	RRSSA240-15	BOLD:AAF4234	0	0	0	0	0	0	0	0	1947	1795	2177	5919	6559	0	0	0	0	0	0	0	0	989	1037	851	2877	2159	1	1	0	2	2	1	0	3	768	760	780	2308	1834
0	1	3	1	NA	NA	NA	NA	NA	RRSSA244-15	BOLD:AAD3177	100	74	190	364	50	30	53	133	253	215	263	731	4108	99	70	178	347	63	27	30	120	221	223	204	648	1173	151	110	217	478	97	46	72	215	311	305	300	916	1912
2	1	3	1	3	4	3	5	4	RRSSA262-15	BOLD:AAA3892	239	282	431	952	210	201	238	649	304	219	301	824	4629	145	230	304	679	217	234	199	650	211	208	254	673	1265	216	302	242	760	331	277	239	847	333	289	378	1000	1306
1	0	3	0	NA	NA	NA	NA	NA	RRSSA263-15	BOLD:AAA2528	212	158	221	591	52	43	37	132	41	57	84	182	2935	77	92	85	254	45	46	16	107	28	37	47	112	180	100	85	52	237	51	38	27	116	25	22	42	89	163
2	3	5	3	1	2	1	3	4	RRSSA267-15	BOLD:AAI6808	10	25	31	66	43	53	51	147	70	54	77	201	2995	12	23	13	48	51	52	58	161	36	45	62	143	590	29	22	35	86	72	84	73	229	52	65	102	219	858
2	2	2	2	NA	NA	NA	NA	NA	RRSSA270-15	BOLD:ABX5569	160	231	183	574	420	419	550	1389	346	247	308	901	5301	120	160	131	411	354	299	312	965	252	200	152	604	1493	247	301	213	761	636	570	664	1870	451	313	275	1039	2878
0	3	4	3	NA	NA	NA	NA	NA	RRSSA277-15	BOLD:AAG7687	0	0	0	0	0	1	2	3	0	0	0	0	457	0	0	0	0	0	3	0	3	0	2	0	2	27	0	0	0	0	0	5	0	5	0	3	0	3	32
0	3	3	3	3	2	2	2	5	RRSSA3893-15	BOLD:AAH3314	96	94	68	258	204	133	177	514	10	5	7	22	1370	58	57	57	172	163	91	84	338	8	7	7	22	84	125	98	73	296	249	181	167	597	9	12	5	26	186
2	3	4	3	NA	NA	NA	NA	NA	RRSSA3894-15	BOLD:AAO0995	32	12	4	48	2	0	9	11	2	2	1	5	310	32	12	8	52	0	2	5	7	0	2	1	3	16	22	13	4	39	1	0	9	10	1	0	1	2	21
1	2	2	2	1	2	1	2	3	RRSSA3896-15	BOLD:AAC9780	1468	1318	1930	4716	122	97	116	335	1164	1030	1255	3449	4111	1804	1319	1871	4994	156	105	119	380	1079	1162	1029	3270	2272	3570	2568	3759	9897	262	205	271	738	2336	2309	2086	6731	4416
2	4	1	1	NA	NA	NA	NA	NA	RRSSA3927-15	BOLD:AAZ0152	88	90	217	395	114	102	141	357	10	21	14	45	1470	72	48	122	242	74	58	58	190	5	19	6	30	123	122	72	271	465	179	91	150	420	11	39	24	74	234
1	6	4	4	2	3	2	3	6	RRSSA3940-15	BOLD:ACW4252	1	1	1	3	0	0	0	0	0	0	0	0	44	2	5	4	11	0	0	0	0	1	0	1	2	3	7	4	8	19	2	0	0	2	0	0	1	1	8
1	2	2	2	1	2	1	2	3	RRSSA3945-15	BOLD:AAF7684	152	132	89	373	28	32	54	114	945	661	1053	2659	7236	35	30	16	81	6	3	4	13	157	166	174	497	567	178	98	79	355	39	15	33	87	987	865	1055	2907	2859
2	3	3	3	NA	NA	NA	NA	NA	RRSSA3960-15	BOLD:AAF6824	70	88	124	282	9	38	55	102	224	273	296	793	2931	96	96	164	356	15	41	67	123	271	359	268	898	1322	184	208	306	698	32	91	112	235	547	635	525	1707	2607
4	4	3	3	NA	NA	NA	NA	NA	RRSSA3962-15	BOLD:ACM0139	7	24	12	43	37	51	73	161	670	562	624	1856	3713	7	12	15	34	48	64	68	180	717	629	480	1826	2221	9	32	31	72	78	86	89	253	1144	952	767	2863	3272
2	4	2	2	0	3	0	2	2	RRSSA3965-15	BOLD:AAB7401	412	544	628	1584	113	90	164	367	159	62	111	332	2547	432	549	574	1555	112	70	168	350	152	70	88	310	854	820	957	1173	2950	273	147	295	715	303	124	194	621	1755
1	4	4	4	NA	NA	NA	NA	NA	RRSSA3967-15	BOLD:ACC7779	1	5	9	15	0	0	0	0	0	1	0	1	80	1	0	5	6	0	0	0	0	0	0	0	0	3	3	6	15	24	0	0	0	0	0	0	0	0	5
3	1	2	1	3	0	0	3	1	RRSSA3968-15	BOLD:AAH6661	3442	4075	4568	12085	6072	6356	7821	20249	1494	1290	1666	4450	4902	1813	1984	2544	6341	4171	3555	3803	11529	854	788	837	2479	1471	4236	3894	4992	13122	8003	6851	7397	22251	1711	1719	1706	5136	3255
0	3	2	2	3	2	2	2	4	RRSSA3974-15	BOLD:AAG1701	1657	2212	2433	6302	3924	3155	4856	11935	6491	5030	6420	17941	6788	951	986	1148	3085	2006	1661	2081	5748	2929	2387	2002	7318	2766	1833	1795	2162	5790	3877	2993	4188	11058	6040	4736	4496	15272	5412
0	2	2	2	1	2	1	1	3	RRSSA4293-15	BOLD:AAG2442	503	459	537	1499	998	964	1258	3220	3117	2568	3231	8916	7169	399	325	381	1105	721	694	712	2127	1943	1835	1539	5317	2778	704	620	689	2013	1452	1310	1397	4159	3941	3362	3225	10528	5506
0	2	3	2	1	2	1	1	3	RRSSA4300-15	BOLD:AAG2462	357	288	392	1037	222	256	201	679	77	37	114	228	3885	266	186	247	699	180	203	144	527	38	47	40	125	579	506	366	479	1351	391	374	222	987	75	92	122	289	1158
1	5	1	1	NA	NA	NA	NA	NA	RRSSA4301-15	BOLD:ADJ4997	353	434	570	1357	192	146	256	594	216	119	208	543	3232	533	539	730	1802	334	220	314	868	245	163	230	638	1403	900	1018	1309	3227	582	406	471	1459	477	302	399	1178	2665
1	1	2	1	2	3	2	3	3	RRSSA4306-15	BOLD:AAG3685	406	410	537	1353	1271	1043	1851	4165	402	245	318	965	3532	448	407	508	1363	1435	1248	1746	4429	423	324	325	1072	1535	680	573	776	2029	2423	1958	2727	7108	698	479	541	1718	2435
2	4	4	4	1	4	1	3	5	RRSSA4311-15	BOLD:AAH6798	7	2	3	12	25	18	24	67	3	5	0	8	375	7	5	3	15	32	15	15	62	1	0	0	1	18	11	0	11	22	43	15	39	97	7	1	1	9	24
1	2	2	2	NA	NA	NA	NA	NA	RRSSA4315-15	BOLD:AAG4431	86	79	131	296	62	36	62	160	4	4	21	29	1223	135	90	200	425	112	49	93	254	2	12	14	28	109	166	102	178	446	109	78	76	263	3	8	28	39	198
1	1	1	1	3	2	2	3	3	RRSSA4328-15	BOLD:AAB8645	54	141	143	338	15	26	47	88	239	189	266	694	5835	49	91	132	272	27	19	39	85	181	130	170	481	1033	89	194	224	507	28	26	68	122	386	304	307	997	2450
1	2	3	2	NA	NA	NA	NA	NA	RRSSA4405-15	BOLD:AAG1484	40	41	42	123	120	81	116	317	265	302	339	906	4592	24	17	24	65	110	58	77	245	184	228	235	647	831	29	41	31	101	135	119	123	377	246	338	332	916	1145
1	5	1	1	NA	NA	NA	NA	NA	RRSSA4461-15	BOLD:AAN8383	608	967	790	2365	835	734	932	2501	624	408	588	1620	5234	417	522	418	1357	463	405	492	1360	306	271	232	809	1180	592	763	796	2151	833	676	808	2317	601	476	464	1541	2126
0	3	2	2	2	1	1	1	3	RRSSA4469-15	BOLD:AAF9772	80	189	185	454	476	404	584	1464	1932	1502	1956	5390	3891	126	247	279	652	784	667	715	2166	2450	2386	1997	6833	3005	221	342	422	985	1117	983	1110	3210	4032	3478	3390	10900	4881
0	5	2	2	4	2	2	2	4	RRSSA5999-15	BOLD:AAF9008	413	577	604	1594	534	599	836	1969	632	449	561	1642	5122	338	380	427	1145	447	420	533	1400	435	380	319	1134	1088	663	765	820	2248	850	867	991	2708	860	674	586	2120	2306
0	2	2	2	NA	NA	NA	NA	NA	RRSSC1824-15	BOLD:AAI7911	537	373	642	1552	84	20	36	140	123	158	144	425	3925	456	249	474	1179	58	29	31	118	98	142	94	334	614	514	271	598	1383	83	21	34	138	133	182	132	447	757
1	1	2	1	NA	NA	NA	NA	NA	RRSSC1828-15	BOLD:ACX1290	1002	1128	1407	3537	281	171	436	888	15	14	3	32	734	1116	1152	1411	3679	343	207	353	903	13	8	1	22	68	1439	1458	1833	4730	460	311	472	1243	15	27	5	47	115
0	2	1	1	3	3	3	3	4	RRSSC1834-15	BOLD:AAG2460	2064	2877	3149	8090	1414	1403	2045	4862	615	682	871	2168	4673	1727	2216	2518	6461	1375	1363	1582	4320	514	690	532	1736	2338	3666	3851	4702	12219	2559	2263	2756	7578	867	1103	1043	3013	3928
1	3	3	3	NA	NA	NA	NA	NA	RRSSC1835-15	BOLD:AAP2967	266	370	396	1032	507	357	732	1596	1142	1081	1001	3224	6200	188	248	254	690	354	278	399	1031	648	701	525	1874	2401	153	226	206	585	388	254	394	1036	671	723	622	2016	2388
0	3	3	3	1	3	1	1	4	RRSSC1911-15	BOLD:AAE8158	606	610	757	1973	308	314	493	1115	855	796	761	2412	7366	327	262	371	960	163	186	219	568	396	446	359	1201	1594	1144	975	1264	3383	612	658	755	2025	1496	1513	1281	4290	5811
1	1	7	1	NA	NA	NA	NA	NA	RRSSC1919-15	BOLD:AAG7768	40	11	62	113	43	26	45	114	183	129	176	488	4082	21	10	26	57	25	20	23	68	108	87	105	300	588	42	17	42	101	81	43	46	170	245	232	261	738	1351
0	3	1	1	NA	NA	NA	NA	NA	RRSSC1936-15	BOLD:AAG7645	54	90	62	206	131	99	140	370	3533	2804	3051	9388	6014	46	83	48	177	150	98	111	359	2644	2513	1967	7124	2472	103	146	89	338	304	160	243	707	6052	4890	4362	15304	4882
0	4	0	0	NA	NA	NA	NA	NA	RRSSC1944-15	BOLD:AAH2187	381	433	512	1326	120	34	93	247	63	118	84	265	3975	246	190	231	667	97	13	45	155	34	82	26	142	505	428	329	498	1255	155	47	71	273	61	157	77	295	1051
0	3	2	2	NA	NA	NA	NA	NA	RRSSC1952-15	BOLD:AAA3080	301	215	210	726	144	185	267	596	1204	865	1088	3157	4115	321	147	209	677	138	192	232	562	935	840	689	2464	1795	685	399	466	1550	313	463	429	1205	2183	1751	1673	5607	4380
1	3	2	2	NA	NA	NA	NA	NA	RRSSC1963-15	BOLD:AAG5647	2051	2396	3043	7490	890	664	1622	3176	5148	4283	5375	14806	4423	1761	1812	2369	5942	890	659	1156	2705	3727	3489	3120	10336	2278	3965	4203	4968	13136	1925	1373	2512	5810	8661	7516	7604	23781	5235
0	1	2	1	2	2	2	2	3	RRSSC1966-15	BOLD:AAP8833	1271	1692	1674	4637	847	654	1181	2682	3776	3110	3744	10630	6937	945	1138	1170	3253	736	526	710	1972	2195	2319	2151	6665	3611	1436	1595	1758	4789	1017	775	1085	2877	3703	3390	3618	10711	5137
0	3	2	2	2	3	2	2	4	RRSSC1967-15	BOLD:AAH7158	856	1002	1300	3158	2128	1883	2785	6796	3438	3120	3666	10224	7948	559	569	681	1809	1475	1168	1561	4204	1885	2048	1621	5554	2833	761	713	985	2459	1887	1457	2042	5386	2951	2749	2321	8021	4103
1	2	2	2	NA	NA	NA	NA	NA	RRSSC1975-15	BOLD:ACU3316	80	49	173	302	18	22	65	105	0	0	0	0	148	51	40	94	185	22	13	29	64	0	0	0	0	5	102	73	161	336	42	30	72	144	0	0	0	0	13
1	2	1	1	NA	NA	NA	NA	NA	RRSSC1986-15	BOLD:AAV3887	275	195	359	829	50	34	56	140	196	144	251	591	3224	331	162	395	888	60	36	39	135	223	141	189	553	933	443	240	440	1123	81	42	59	182	285	187	236	708	1308
0	2	3	2	1	2	1	1	3	RRSSC1988-15	BOLD:AAC1312	541	621	830	1992	243	144	146	533	206	292	327	825	5242	242	260	318	820	98	48	62	208	92	124	124	340	780	469	462	637	1568	206	114	135	455	210	261	242	713	1558
0	2	3	2	NA	NA	NA	NA	NA	RRSSC1990-15	BOLD:ACL7238	37	48	23	108	116	71	58	245	282	145	177	604	3460	13	18	6	37	33	21	16	70	69	48	41	158	417	40	32	13	85	120	73	34	227	262	144	169	575	1414
0	1	3	1	NA	NA	NA	NA	NA	RRSSC1991-15	BOLD:AAB4175	316	216	236	768	328	237	251	816	680	550	766	1996	5622	303	258	243	804	332	245	243	820	640	658	633	1931	2638	310	217	211	738	343	310	272	925	735	662	765	2162	2624
1	3	1	1	3	5	3	4	4	RRSSC2088-15	BOLD:AAW3517	6	0	5	11	35	10	22	67	5	9	4	18	543	13	0	2	15	21	6	16	43	7	8	1	16	57	10	2	7	19	47	13	34	94	11	13	3	27	121
0	4	1	1	NA	NA	NA	NA	NA	RRSSC2094-15	BOLD:ACE7001	5	0	6	11	23	22	19	64	46	67	39	152	2137	10	0	10	20	17	41	26	84	49	101	63	213	507	23	0	6	29	31	44	15	90	65	111	57	233	560
1	2	2	2	NA	NA	NA	NA	NA	RRSSC2097-15	BOLD:AAD8954	216	155	288	659	93	93	140	326	179	170	359	708	3922	200	132	219	551	72	71	98	241	113	129	189	431	904	352	214	366	932	122	113	163	398	257	231	364	852	1815
0	2	2	2	1	2	1	1	3	RRSSC243-15	BOLD:AAD6367	1225	1376	1972	4573	159	117	164	440	2709	2280	3074	8063	5346	1008	1020	1435	3463	128	115	119	362	1887	1878	1881	5646	2347	733	828	1104	2665	135	92	106	333	1585	1450	1762	4797	1912
1	3	2	2	3	3	3	4	5	RRSSC3214-15	BOLD:AAG2724	1407	1567	2105	5079	251	203	310	764	273	235	249	757	2861	1987	1601	2310	5898	361	265	290	916	260	309	231	800	1272	4581	4114	5504	14199	830	688	746	2264	729	778	573	2080	3383
1	3	3	3	3	4	3	4	6	RRSSC3239-15	BOLD:AAD1219	0	1	0	1	0	0	4	4	4	7	11	22	678	2	6	0	8	0	0	3	3	19	7	10	36	114	3	16	0	19	0	0	8	8	43	25	41	109	267
1	1	5	1	1	2	1	2	2	RRSSC3242-15	BOLD:AAF3704	39	83	73	195	203	176	273	652	1169	891	1283	3343	4438	63	94	61	218	260	198	213	671	965	962	1025	2952	2088	117	155	125	397	425	300	437	1162	1719	1556	1786	5061	4087
0	3	1	1	2	4	2	2	3	RRSSC3243-15	BOLD:AAE1308	498	516	676	1690	488	398	631	1517	509	218	318	1045	4167	486	513	667	1666	578	428	626	1632	473	286	239	998	1874	588	527	817	1932	664	504	647	1815	561	272	361	1194	2351
0	3	3	3	NA	NA	NA	NA	NA	RRSSC3245-15	BOLD:AAC1974	112	150	207	469	40	49	70	159	351	237	315	903	3093	75	105	101	281	19	42	35	96	199	141	137	477	877	127	198	211	536	38	80	108	226	370	255	242	867	2025
1	2	1	1	NA	NA	NA	NA	NA	RRSSC4113-15	BOLD:AAC7655	738	719	1174	2631	33	42	72	147	113	105	157	375	3477	233	202	310	745	5	11	20	36	29	34	55	118	272	309	170	561	1040	16	8	29	53	64	70	64	198	271
1	3	3	3	4	4	4	5	7	RRSSC4120-15	BOLD:AAM7524	68	31	68	167	59	41	45	145	28	23	30	81	2108	60	36	63	159	67	41	40	148	21	30	18	69	232	106	53	91	250	89	51	65	205	29	31	35	95	335
0	3	3	3	NA	NA	NA	NA	NA	RRSSC4121-15	BOLD:AAN8130	32	14	37	83	20	6	24	50	65	58	66	189	2560	4	13	28	45	12	5	19	36	39	34	35	108	247	31	17	54	102	28	8	19	55	69	48	69	186	483
0	4	1	1	3	3	3	3	4	RRSSC4125-15	BOLD:AAH0915	1249	1470	1855	4574	279	184	255	718	401	329	509	1239	4497	482	453	614	1549	96	74	68	238	125	122	122	369	576	1975	1878	2482	6335	453	365	316	1134	618	465	623	1706	2831
1	2	3	2	NA	NA	NA	NA	NA	RRSSC4127-15	BOLD:AAH0112	0	0	13	13	0	2	0	2	0	0	1	1	202	2	0	16	18	0	1	0	1	0	0	0	0	9	0	0	12	12	0	1	1	2	3	0	0	3	15
1	1	3	1	2	1	1	2	2	RRSSC4128-15	BOLD:AAF9187	31	70	55	156	0	3	1	4	59	27	45	131	1293	67	144	96	307	4	2	5	11	112	62	71	245	597	124	220	196	540	5	14	12	31	206	129	151	486	1194
2	3	3	3	NA	NA	NA	NA	NA	RRSSC4130-15	BOLD:ACA9847	132	95	203	430	13	15	40	68	19	12	3	34	735	96	45	137	278	13	20	23	56	9	9	3	21	51	260	177	427	864	40	40	47	127	42	38	9	89	166
2	4	2	2	NA	NA	NA	NA	NA	RRSSC4131-15	BOLD:AAD7604	834	790	1031	2655	734	770	1347	2851	99	132	125	356	3150	754	593	845	2192	760	745	902	2407	71	134	80	285	724	696	597	940	2233	831	643	961	2435	101	118	108	327	751
2	1	4	1	1	2	1	3	2	RRSSC4775-15	BOLD:AAG2877	255	281	399	935	250	317	425	992	540	340	478	1358	5724	98	135	188	421	119	169	127	415	179	149	192	520	808	414	388	491	1293	462	539	466	1467	647	515	689	1851	2730
0	3	3	3	1	4	1	1	4	RRSSC4776-15	BOLD:ABX9947	33	31	27	91	40	26	19	85	33	59	25	117	2227	26	19	19	64	45	22	16	83	20	44	31	95	164	62	37	50	149	79	50	36	165	44	115	62	221	425
1	2	1	1	2	4	2	3	3	RRSSC4778-15	BOLD:AAG8758	117	91	116	324	12	15	49	76	141	93	185	419	4085	56	39	56	151	9	7	24	40	62	52	80	194	403	185	110	166	461	20	38	73	131	261	167	218	646	1478
0	3	1	1	NA	NA	NA	NA	NA	RRSSC4804-15	BOLD:AAA3447	3157	4508	5144	12809	2621	2144	3207	7972	28	2	29	59	1357	2467	2777	3329	8573	1972	1553	1838	5363	7	4	17	28	86	5590	6125	7392	19107	4431	3667	4443	12541	62	32	34	128	225
1	2	1	1	1	2	1	2	2	RRSSC4805-15	BOLD:AAA3561	1517	1956	2397	5870	1894	1743	2128	5765	1969	1793	1976	5738	5728	1439	1700	2164	5303	1919	1605	1664	5188	1556	1683	1239	4478	2647	2267	2558	3237	8062	2757	2582	2451	7790	2687	2577	1975	7239	4245
1	2	2	2	4	4	4	5	6	RRSSC4823-15	BOLD:AAG6756	45	29	59	133	382	381	521	1284	224	94	209	527	3875	47	17	55	119	455	396	489	1340	167	123	160	450	1073	65	13	60	138	460	460	487	1407	210	120	186	516	1354
2	3	2	2	1	2	1	3	3	RRSSC4840-15	BOLD:AAH0152	273	370	490	1133	888	821	1294	3003	932	833	947	2712	4140	260	312	394	966	839	765	1019	2623	778	753	597	2128	1484	651	746	1054	2451	2157	1846	2635	6638	2029	2007	1705	5741	4127
5	6	3	3	NA	NA	NA	NA	NA	RRSSC4965-15	BOLD:AAB7413	605	654	773	2032	50	6	25	81	133	111	176	420	3186	495	516	518	1529	35	3	10	48	111	107	94	312	667	1256	1260	1462	3978	95	9	31	135	300	231	274	805	1532
1	3	0	0	3	2	2	3	2	RRSSC4975-15	BOLD:AAA1257	55	43	22	120	68	60	114	242	204	120	195	519	4818	43	43	8	94	49	33	79	161	141	116	108	365	760	88	61	22	171	106	63	154	323	351	192	283	826	1762
1	4	2	2	NA	NA	NA	NA	NA	RRSSC4998-15	BOLD:AAA2322	272	401	385	1058	72	38	46	156	0	6	0	6	1248	1	3	1	5	0	0	0	0	0	0	0	0	2	438	490	511	1439	95	55	66	216	1	3	0	4	127
1	3	3	3	NA	NA	NA	NA	NA	RRSSC5002-15	BOLD:AAB2708	404	414	587	1405	53	47	62	162	94	93	148	335	3067	463	328	524	1315	82	42	78	202	93	106	103	302	653	917	693	1099	2709	143	70	150	363	183	207	256	646	1453
0	4	1	1	NA	NA	NA	NA	NA	RRSSC5038-15	BOLD:AAP7640	344	225	391	960	45	19	48	112	186	108	125	419	3159	321	209	322	852	57	33	47	137	135	111	101	347	655	427	259	457	1143	58	32	51	141	211	140	127	478	892
1	3	1	1	NA	NA	NA	NA	NA	RRSSC5051-15	BOLD:AAB0930	5	2	2	9	0	5	2	7	47	74	104	225	3525	4	2	7	13	1	3	10	14	37	100	58	195	439	4	4	10	18	0	9	7	16	64	74	107	245	633
2	3	3	3	NA	NA	NA	NA	NA	RRSSC6090-15	BOLD:AAD6344	23	33	12	68	8	16	19	43	11	14	18	43	873	37	24	5	66	13	17	8	38	5	13	15	33	130	40	33	9	82	20	20	23	63	13	14	18	45	145
0	3	2	2	1	2	1	1	3	RRSSC6131-15	BOLD:AAA8933	141	207	188	536	232	122	217	571	1711	1298	1541	4550	4303	128	128	183	439	171	77	194	442	1165	1052	849	3066	1639	455	389	421	1265	636	287	478	1401	3617	3077	2671	9365	5224
1	3	3	3	2	1	1	2	4	RRSSC6174-15	BOLD:ADB9894	253	287	386	926	250	136	199	585	877	715	824	2416	6536	92	114	147	353	95	49	56	200	275	283	255	813	900	329	315	419	1063	419	173	247	839	1082	965	942	2989	3150
2	2	1	1	NA	NA	NA	NA	NA	RRSSC6176-15	BOLD:AAB0974	1678	2032	2182	5892	24	4	6	34	197	172	222	591	5641	510	459	566	1535	7	3	3	13	42	57	48	147	336	1756	1645	2262	5663	31	7	5	43	204	202	209	615	1409
0	2	3	2	2	2	2	2	4	RRSSC6279-15	BOLD:AAH0212	115	67	167	349	673	601	982	2256	1324	1250	1585	4159	5713	91	57	141	289	696	475	662	1833	1054	1174	1000	3228	2237	168	77	205	450	1167	801	1238	3206	1965	1888	1956	5809	4196
0	0	5	0	2	1	1	1	1	RRSSC6325-15	BOLD:AAA2368	226	315	279	820	27	41	36	104	167	119	104	390	4650	159	203	206	568	12	22	11	45	111	119	127	357	951	276	313	328	917	31	55	37	123	175	168	140	483	1586
2	4	2	2	NA	NA	NA	NA	NA	RRSSC6514-15	BOLD:ACW5476	6	16	3	25	1	3	1	5	15	5	1	21	728	11	6	2	19	0	2	1	3	9	4	1	14	41	19	26	7	52	6	5	5	16	27	16	9	52	138
0	1	2	1	NA	NA	NA	NA	NA	RRSSC6586-15	BOLD:AAC3361	47	93	100	240	2781	2105	3334	8220	513	507	594	1614	5492	32	56	65	153	1728	1303	1783	4814	257	376	252	885	1313	52	89	68	209	2933	2129	2879	7941	475	538	493	1506	2097
0	1	2	1	3	0	0	0	1	RRSSC6587-15	BOLD:AAX9544	311	479	439	1229	8423	8470	10679	27572	11090	9917	11692	32699	5982	331	399	379	1109	8588	7769	8278	24635	8820	8955	8240	26015	4183	456	513	423	1392	10897	9832	10667	31396	11941	11466	11133	34540	5142
0	2	3	2	3	2	2	2	4	RRSSC6588-15	BOLD:AAI2024	36	48	27	111	130	81	105	316	236	262	330	828	5294	32	33	43	108	101	52	72	225	133	240	166	539	988	54	40	42	136	123	103	118	344	167	329	313	809	1450
1	2	3	2	2	1	1	2	3	RRSSC6591-15	BOLD:AAG4321	0	9	1	10	126	79	234	439	235	210	152	597	3105	1	14	3	18	185	102	220	507	256	245	144	645	1170	0	19	9	28	332	198	375	905	419	418	272	1109	2009
2	1	4	1	2	3	2	4	3	RRSSC6593-15	BOLD:AAZ0388	53	53	58	164	27	31	42	100	430	340	353	1123	3502	20	38	33	91	17	16	24	57	212	212	174	598	710	46	69	44	159	48	51	43	142	407	420	357	1184	1303
0	1	3	1	NA	NA	NA	NA	NA	RRSSC6594-15	BOLD:AAP8666	643	824	914	2381	144	160	175	479	109	148	178	435	4450	351	421	422	1194	76	100	80	256	38	77	63	178	379	594	762	764	2120	140	143	154	437	81	118	130	329	698
3	5	3	3	NA	NA	NA	NA	NA	RRSSC6599-15	BOLD:AAH6827	6	7	8	21	65	43	39	147	71	93	156	320	3032	2	8	3	13	36	29	36	101	54	84	88	226	675	4	7	15	26	78	36	32	146	88	106	128	322	858
0	3	2	2	2	3	2	2	4	RRSSC6606-15	BOLD:AAY6650	54	57	62	173	181	126	219	526	66	45	91	202	1989	77	63	73	213	255	272	271	798	96	92	104	292	662	170	170	150	490	549	542	511	1602	214	132	241	587	1448
1	2	3	2	NA	NA	NA	NA	NA	RRSSC7193-15	BOLD:ABX6186	1336	2013	2140	5489	4086	3549	5097	12732	53	18	42	113	1789	1495	1898	2021	5414	4598	3668	4228	12494	40	24	31	95	143	1379	1765	1898	5042	4385	3701	4104	12190	57	22	36	115	210
2	2	4	2	2	2	2	4	4	RRSSC7195-15	BOLD:AAE0845	1968	2110	2872	6950	389	262	480	1131	123	101	266	490	2523	2835	3071	3382	9288	755	532	546	1833	186	160	337	683	1456	4393	4590	5417	14400	1152	805	958	2915	318	209	570	1097	2497
2	1	2	1	NA	NA	NA	NA	NA	RRSSC7787-15	BOLD:AAI1582	300	223	439	962	98	88	114	300	36	54	40	130	2560	156	113	219	488	66	51	54	171	28	28	22	78	131	335	237	462	1034	119	102	137	358	32	85	45	162	405
1	3	3	3	NA	NA	NA	NA	NA	RRSSC7805-15	BOLD:AAG4429	2658	2522	3509	8689	113	80	129	322	12	1	9	22	1070	2944	2680	3559	9183	192	118	137	447	14	2	12	28	60	3747	3108	4721	11576	226	135	179	540	25	5	19	49	87
3	1	2	1	NA	NA	NA	NA	NA	RRSSC7811-15	BOLD:AAA5874	89	94	152	335	196	259	364	819	632	365	607	1604	3007	67	82	145	294	218	264	282	764	528	370	483	1381	1255	215	253	421	889	773	714	816	2303	1561	1026	1396	3983	3793
2	4	2	2	5	5	5	7	7	RRSSC7812-15	BOLD:AAA2219	14	15	49	78	33	25	32	90	19	8	22	49	1316	8	8	28	44	16	24	22	62	5	3	6	14	45	30	21	70	121	71	58	54	183	28	12	13	53	171
0	2	1	1	2	1	1	1	2	RRSSC7818-15	BOLD:ABA5202	173	173	235	581	25	30	16	71	169	88	214	471	3435	218	188	254	660	13	55	17	85	117	150	162	429	535	439	327	416	1182	57	99	45	201	322	268	341	931	1123
1	4	2	2	2	3	2	3	4	RRSSC7819-15	BOLD:AAU6544	476	567	563	1606	333	286	422	1041	287	145	280	712	2678	531	562	594	1687	393	381	332	1106	236	169	186	591	642	752	819	835	2406	637	516	606	1759	454	235	346	1035	1083
0	3	3	3	3	2	2	2	5	RRSSC7820-15	BOLD:ACV2215	401	391	414	1206	1552	1386	2048	4986	133	50	154	337	2466	446	353	403	1202	1834	1593	1758	5185	102	56	122	280	517	720	533	654	1907	2880	2441	2781	8102	220	92	196	508	882
0	2	2	2	NA	NA	NA	NA	NA	RRSSC7829-15	BOLD:AAO3939	42	18	44	104	3	3	16	22	12	5	7	24	454	57	38	79	174	5	14	26	45	8	4	8	20	55	107	91	171	369	26	33	55	114	28	17	28	73	109
0	4	2	2	1	2	1	1	3	RRSSC7832-15	BOLD:ACL8650	357	234	505	1096	877	816	1197	2890	299	154	290	743	3129	346	250	409	1005	936	838	864	2638	205	142	182	529	474	630	377	678	1685	1461	1333	1572	4366	408	201	329	938	925
1	3	0	0	NA	NA	NA	NA	NA	RRSSC7841-15	BOLD:ABY8689	79	56	165	300	71	111	74	256	0	21	0	21	363	84	54	163	301	78	87	71	236	0	20	0	20	4	83	57	161	301	84	126	68	278	0	17	0	17	7
1	2	0	0	2	1	1	2	1	RRSSC7852-15	BOLD:AAD6847	448	539	690	1677	604	449	831	1884	1415	1136	1345	3896	3441	499	489	703	1691	677	487	694	1858	1205	1246	953	3404	1421	1383	1311	1640	4334	1652	1278	1760	4690	3306	3105	2547	8958	3990
[truncated: 13 more columns]

## Sheet: S4B
Forward Primer
407 bp amplicon		MiSeq				PGM				S5								463 bp amplicon
Number of RonWaspDeg/LepF1 mismatches (407 bp)	Number of BINs	BAP	BLP	CLP	SL	BAP	BLP	CLP	SL	BAP	BLP	CLP	IL	BAP*	BLP*	CLP*	SL*	Number of BINs	Number of AncientLepF3 mismatches (463 bp)
0	29	4699.48	5910.76	4361.28	4535.79	3159.34	2199.31	3755.76	999.345	5238.28	4465.45	6305.24	1919.59	3059.64	4437.14	2707.83	4158.03	187	0
1	148	3887.81	3727.4	4755.24	4731.78	2657.32	2682.05	2550.82	1362.55	4142.95	4606.34	4004.36	2233.36	2474.25	1773.24	3373.54	3877.75	123	1
2	130	2813.62	3425.38	3673.93	3970	1985.78	2425.99	2736.51	1184.75	3518.52	4318.28	3576.02	2187.52	1596.32	590.78	570.829	3470.88	41	2
3	51	1255.9	878.647	889.333	2579.49	826.216	497.451	550.471	565.98	1603.39	1127.16	1160.2	1234.06	1042.2	678.133	1186.67	3536.93	15	3
4	9	371.556	77.7778	119.111	1132.44	403.778	82.4444	69.6667	154.889	710.667	107.889	109.333	235.889	721	1796.5	473.5	4708	2	4
5	2	21.5	3	5	517	28	3	7.5	36.5	34.5	14.5	15	70	137	33	2	1091	1	5
Total Primer Mismatches
407 bp amplicon		MiSeq				PGM				S5								463 bp amplicon
Number of primer mismatches (407 bp)	Number of BINs	BAP	BLP	CLP	SL	BAP	BLP	CLP	SL	BAP	BLP	CLP	IL	BAP*	BLP*	CLP*	SL*	Number of BINs	Number of primer mismatches (463 bp)
2	0	15435	5638	4279	6445	8068	2959.5	2516	1564	15757	6146	5163.5	3173	3229.78	7191.11	16197.7	4709.89	9	0
17	1	4876.41	7143.88	8742.82	5323.24	3505.12	4831.94	4823.71	1505.29	5945.29	8241.41	8881.59	2724.82	4193.13	3620.83	5483.8	4410.92	76	1
55	2	6330.42	6744.11	8927.13	5559.82	4388.4	4542.11	4719.04	1741.09	6460.13	6639.78	8473.38	2811.8	2909.67	3448.21	3844.3	4487.42	57	2
60	3	3792.25	3431.8	4280.03	4779	2576.7	2275.93	2886.12	1461.35	4531.12	4160.65	5205.23	2834.92	3658.92	1820.67	2815	4173.14	36	3
42	4	2420.9	3613.21	4513.86	4313.57	1739.93	2807.64	2759.5	1255.9	3136.4	4225.88	4694.74	2334.81	2704.13	1514.87	1112.33	4017.13	15	4
17	5	2211.71	847.941	1243.29	3413.29	1722.88	744.588	809.941	825.353	3419.35	1295.06	1641.59	1589.41	692.833	707.833	1139.33	4335.5	6	5
7	6	1507	609.286	716.429	1844.14	763.286	434.429	445.857	536.857	1814.71	791.143	964.714	1057.29	436.5	352.5	989.5	5597	2	6
3	7	91	92.6667	113.667	1563.67	77.3333	98.6667	112	294	145.333	180	256.333	586.667	318.5	23	189	1644	2	7
Reverse Primer
Reverse Primer		MiSeq				PGM				S5
Number of LepR1/HCO2198	Number of BINs	BAP	BLP	CLP	SL	BAP	BLP	CLP	SL	BAP	BLP	CLP	IL	BAP*	BLP*	CLP*	SL*
16	0	4638.44	6199.81	6897.75	4770.62	2748.31	4212.69	4595.75	1386.75	4694.56	5933.25	8114.25	2586	3319.81	5633.31	9698.62	4372.25
110	1	5127.15	5083.46	6791.88	5111.51	3537.83	3401.04	3757.96	1538.45	5707.29	5616.87	6817.2	2729.61	3858.03	3486.57	4619.46	4388.79
52	2	2529.81	3387.73	4089.38	4374.94	1897.04	2618.25	2591.75	1300.96	3096.96	3981.83	4430.15	2374	3119.85	2403.96	3801.96	4552.71
19	3	3618.79	2312.89	2602.05	3799.53	2474.21	1517	1572.79	1145.53	5132.89	2667.63	3160.95	2223.42	2600.32	1496.63	2390.05	3913.42
5	4	198	338.8	289.4	2622.2	158.8	359.8	259.6	540	230.4	418.6	414.6	831.6	479.4	519.8	491.2	4021.4
1	5	78	90	49	1316	44	62	14	45	121	183	53	171	12	19	3	461
