# Supplementary material for: Metabarcoding a diverse arthropod mock community
Source: Mol Ecol Resour. 2019 Apr 20;19(3):711–27. doi: 10.1111/1755-0998.13008 (PMC6850013; doi:10.1111/1755-0998.13008)
Supplement: Supplementary file 1 [file MEN-19-711-s001.zip › men13008-sup-0013-TableS5.xlsx]

## Sheet: S5A
Read Depth
		MiSeq				PGM				S5
Number of BINs	Order	BAP	BLP	CLP	SL	BAP	BLP	CLP	SL	BAP	BLP	CLP	SL	BAP*	BLP*	CLP*	SL*
61	Coleoptera	103911	114801	92569	160313	83941	87748	71435	46251	152998	163090	120419	91356	167408	180307	113530	260136
1	Dermaptera	2	1	2	73	6	2	10	10	5	11	20	20	54	119	32	1355
99	Diptera	309813	828546	285627	487455	208211	465161	188467	178204	345055	827566	313481	297337	283131	589716	204937	449730
22	Hemiptera	23350	28400	12595	69534	23678	20871	10916	20381	43298	41829	19236	41424	37310	39894	13498	100873
60	Hymenoptera	81072	88253	64307	254066	43885	48269	40685	49249	87653	99760	76276	98237	46337	56683	31005	199883
102	Lepidoptera	574653	230327	611462	449172	401544	146266	425275	101270	640556	246404	640319	172587	384994	156139	375631	354543
2	Mecoptera	12206	2463	8946	8237	9633	2253	8157	3303	18108	4256	14734	5845	19831	3691	12231	11263
3	Odonata	1245	2099	1497	6641	1024	1735	1408	1743	2799	4959	3865	5212	8481	14743	7224	13081
4	Orthoptera	32404	45305	29808	13859	10356	15843	10510	4594	8777	20975	12139	6980	3603	28551	3733	8821
15	Trichoptera	6234	14107	107070	41372	6606	14072	114037	9982	11463	22248	100076	16786	7998	16032	201642	60696
Relative Abundance
		MiSeq				PGM				S5
Number of BINs	Order	BAP	BLP	CLP	SL	BAP	BLP	CLP	SL	BAP	BLP	CLP	SL	BAP*	BLP*	CLP*	SL*
61	Coleoptera	0.148788	0.138963	0.125014	0.176296	0.174434	0.179314	0.134466	0.182708	0.191359	0.186822	0.151786	0.203543	0.286129	0.272209	0.193173	0.292015
1	Dermaptera	0.000174689	7.38388e-05	0.000164761	0.00489696	0.000760568	0.000249308	0.00114824	0.00240971	0.000381472	0.000768641	0.00153779	0.00271819	0.00563	0.0109589	0.00332135	0.092784
99	Diptera	0.273338	0.617968	0.237677	0.330296	0.266597	0.585699	0.218591	0.433758	0.265917	0.584115	0.243469	0.408191	0.298172	0.548565	0.214857	0.311065
22	Hemiptera	0.0927044	0.0953191	0.0471627	0.212021	0.13643	0.118257	0.0569735	0.223238	0.150154	0.132857	0.0672295	0.255905	0.176814	0.166996	0.0636813	0.313969
60	Hymenoptera	0.11802	0.108608	0.0882938	0.284053	0.0927154	0.100282	0.0778601	0.197793	0.111457	0.116181	0.0977473	0.222522	0.0805177	0.0870005	0.0536346	0.228117
102	Lepidoptera	0.492087	0.166736	0.493847	0.295404	0.499022	0.178752	0.478742	0.239247	0.479126	0.168802	0.482685	0.229963	0.393522	0.140972	0.382231	0.238014
2	Mecoptera	0.533064	0.0909325	0.368487	0.276276	0.610546	0.140423	0.468309	0.397964	0.69077	0.148697	0.566446	0.397195	1.03378	0.169955	0.634742	0.385619
3	Odonata	0.036248	0.0516625	0.0411078	0.148496	0.0432679	0.0720916	0.0538906	0.140004	0.0711827	0.115506	0.0990595	0.23612	0.294741	0.452569	0.249932	0.298575
4	Orthoptera	0.707579	0.836316	0.613898	0.232421	0.328185	0.493724	0.301699	0.276756	0.167409	0.366414	0.233341	0.237162	0.0939116	0.657327	0.0968641	0.151005
15	Trichoptera	0.0363004	0.0694429	0.58803	0.18502	0.0558257	0.116942	0.872944	0.160358	0.0583042	0.103641	0.512987	0.152092	0.0555911	0.0984275	1.39526	0.277078

## Sheet: S5B
Read Depth
			MiSeq				PGM				S5
Number of BINs	Order	Family	BAP	BLP	CLP	SL	BAP	BLP	CLP	SL	BAP	BLP	CLP	SL	BAP*	BLP*	CLP*	SL*
4	Coleoptera	Cantharidae	7841	4037	5046	13964	4359	3167	3490	3788	11637	8249	9169	9958	12748	2646	6652	20252
8	Coleoptera	Carabidae	23546	44958	41241	39875	16942	35637	31774	11544	24689	50711	44654	18027	33960	57146	77582	43772
9	Coleoptera	Cerambycidae	12706	5051	5066	19180	11353	4468	4532	5290	25142	9354	9692	11364	13599	15037	4925	28985
5	Coleoptera	Chrysomelidae	14489	5744	38650	9706	14452	5424	27443	2424	20998	9635	55608	4747	15623	7366	52098	15746
3	Coleoptera	Cleridae	2926	615	2595	9414	2836	621	2586	3946	4873	1198	4758	7283	5248	599	2868	15690
4	Coleoptera	Coccinellidae	3450	3940	4928	8823	2804	3189	3373	2447	3796	4442	9718	6161	6296	5864	10040	16420
2	Coleoptera	Curculionidae	1047	94	432	3799	1356	105	571	1340	2347	220	1045	2670	1626	136	1038	10136
7	Coleoptera	Elateridae	11299	795	757	7955	8630	641	529	1059	16361	1352	1260	2670	11620	897	1225	22291
1	Coleoptera	Erotylidae	430	68	34	735	278	56	21	51	864	127	89	166	853	65	86	2815
2	Coleoptera	Lampyridae	14462	20515	4950	7688	8630	11816	2910	2507	18211	22848	6205	5727	12892	9790	3096	12022
1	Coleoptera	Lucanidae	373	150	144	1822	250	97	76	172	479	201	181	391	661	184	234	3613
2	Coleoptera	Melandryidae	6044	2847	4815	7628	7438	2796	5207	3390	15081	6068	11462	7868	6942	2062	5744	10640
1	Coleoptera	Mordellidae	286	11	3	238	833	47	8	58	1941	109	30	168	1630	79	70	2421
1	Coleoptera	Nitidulidae	113	73	116	1549	143	122	143	368	274	160	257	782	1080	497	925	4786
2	Coleoptera	Pyrochroidae	1647	2492	956	6753	1416	2121	621	1359	2679	3807	1268	2625	1280	1739	729	9234
2	Coleoptera	Scarabaeidae	33	214	328	3407	28	163	227	693	48	243	331	882	2416	6568	1792	6242
6	Coleoptera	Staphylinidae	2670	957	4376	14452	1886	953	3977	5509	3032	1679	6874	9327	36417	2758	9261	28415
1	Coleoptera	Synchroidae	549	8	364	3325	307	12	260	306	546	16	489	540	2517	97	1942	6656
1	Dermaptera	Forficulidae	2	2	1	73	6	10	2	10	5	20	11	20	54	32	119	1355
9	Diptera	Anthomyiidae	24635	19984	50181	53566	18030	14769	28658	20225	30046	23558	48438	33030	21644	13430	26456	43983
1	Diptera	Asilidae	9871	2711	3301	3981	4654	1340	1405	1286	11530	3425	3604	3287	6545	1802	2428	3850
2	Diptera	Bibionidae	971	1512	1018	8764	749	1200	703	1829	1399	2415	1404	3265	1295	1365	987	6783
2	Diptera	Bombyliidae	1212	1018	650	5578	667	786	314	745	2027	1934	1050	2605	1070	952	596	7919
5	Diptera	Calliphoridae	5408	5970	103601	24645	4560	5066	69047	11506	5920	6535	105677	17270	7569	7332	105346	27800
1	Diptera	Chloropidae	3537	888	32	734	3679	903	22	68	4730	1243	47	115	1371	348	25	1592
1	Diptera	Dolichopodidae	829	140	591	3224	888	135	553	933	1123	182	708	1308	499	51	176	4487
1	Diptera	Dryomyzidae	1419	352	7246	4112	1199	301	4899	2446	2485	557	10197	5063	1187	300	5953	4979
1	Diptera	Fanniidae	416	172	781	5019	319	149	607	1568	217	95	320	877	759	397	1554	6737
1	Diptera	Heleomyzidae	242	234	1033	1783	343	330	1117	1000	730	653	2334	2066	675	559	2292	4228
1	Diptera	Hybotidae	454	1464	5390	3891	652	2166	6833	3005	985	3210	10900	4881	1340	3246	13325	4860
9	Diptera	Limoniidae	13680	13447	16859	29043	11747	11567	12923	8104	20034	19928	23719	15382	19098	13616	16395	33139
1	Diptera	Micropezidae	1523	5480	10700	4095	1561	5280	8880	2350	1959	6687	12142	3090	1694	4877	7635	3716
8	Diptera	Muscidae	44804	23055	56562	46234	29358	13533	31788	18750	51266	22871	54507	28293	30475	11696	38287	40590
1	Diptera	Pediciidae	1206	4986	337	2466	1202	5185	280	517	1907	8102	508	882	1647	5462	356	2684
1	Diptera	Pipunculidae	364	133	731	4108	347	120	648	1173	478	215	916	1912	622	253	1276	4868
1	Diptera	Rhagionidae	7490	3176	14806	4423	5942	2705	10336	2278	13136	5810	23781	5235	3013	1109	4778	3042
7	Diptera	Sarcophagidae	18380	12989	18381	30530	11923	9252	11157	9297	24612	14105	17526	15657	16143	10189	15636	30749
1	Diptera	Scathophagidae	1840	3882	15208	7715	944	1932	7041	3079	1398	2721	10027	4448	1281	2316	10092	6098
2	Diptera	Sciomyzidae	1580	183	636	5192	1208	204	587	1219	1448	290	1068	2011	1891	320	1036	8183
3	Diptera	Stratiomyidae	2619	811	962	6539	2839	1069	985	2063	4706	1744	1656	3570	2232	915	833	7928
15	Diptera	Syrphidae	82505	33767	96202	85429	55139	22675	60743	31834	72194	29663	86803	44876	97253	32786	114431	74268
2	Diptera	Tabanidae	4405	1000	6654	10766	2618	573	3662	4048	4372	1041	6426	7167	3803	795	5909	10089
15	Diptera	Tachinidae	63476	120464	379005	101190	37281	69012	182905	38062	66012	124660	361836	66235	37872	62182	182380	73246
2	Diptera	Tephritidae	620	497	2785	7265	446	432	2208	2804	705	701	3250	4431	1747	1042	7033	9474
3	Diptera	Tipulidae	13080	23059	16497	12943	7548	15101	6659	2734	14998	25655	18081	9071	17142	24536	12090	11814
1	Diptera	Xylomyidae	108	245	604	3460	37	70	158	417	85	227	575	1414	184	270	1082	3302
2	Diptera	Xylophagidae	3139	4008	17793	10760	2331	2612	10043	4864	4553	5254	20066	9896	3080	2791	11329	9322
1	Hemiptera	Aphrophoridae	2715	285	6639	4749	2278	302	5338	2498	3595	494	9487	4276	4979	504	11088	5375
1	Hemiptera	Artheneidae	195	652	3343	4438	218	671	2952	2088	397	1162	5061	4087	447	657	5957	4871
6	Hemiptera	Cicadellidae	1754	1829	2603	19499	952	1185	1372	2521	2645	3103	4322	7782	2733	2375	4051	27934
1	Hemiptera	Cydnidae	232	71	1079	1748	271	73	1005	800	904	243	3195	2804	359	106	1412	3490
1	Hemiptera	Geocoridae	25	5	21	728	19	3	14	41	52	16	52	138	25	18	39	2256
5	Hemiptera	Membracidae	3551	3545	5030	19240	2175	2118	3113	4637	3687	3790	5916	8418	1345	1284	3595	22169
1	Hemiptera	Miridae	665	1134	5894	4488	493	750	3505	1556	879	1595	7625	3284	980	1497	8253	6255
2	Hemiptera	Nabidae	3	5	35	1216	11	12	56	163	21	22	150	397	103	67	680	8314
3	Hemiptera	Pentatomidae	9131	4305	2999	10567	11363	4886	2716	4805	16919	6547	3941	6855	20937	6281	3968	15716
1	Hemiptera	Reduviidae	5079	764	757	2861	5898	916	800	1272	14199	2264	2080	3383	5402	709	851	4493
1	Hymenoptera	Andrenidae	2032	81	420	3186	1529	48	312	667	3978	135	805	1532	137	2	33	1091
5	Hymenoptera	Apidae	2174	2817	3394	24091	1221	1757	1366	3384	2715	3978	4292	9539	3575	4563	4778	22750
4	Hymenoptera	Braconidae	2154	1521	4085	18698	1380	961	2481	3774	3163	2286	6211	9979	2501	1632	5782	16668
2	Hymenoptera	Colletidae	347	95	919	9360	285	99	676	1472	525	138	1242	3083	147	81	326	6561
3	Hymenoptera	Crabronidae	2077	1228	2500	10181	1015	632	1248	1750	3563	2218	4435	6229	3520	2164	4831	10428
1	Hymenoptera	Formicidae	215	370	961	2785	183	467	887	1109	426	1070	2345	2501	2	3	8	1808
6	Hymenoptera	Halictidae	11492	955	1890	19286	4150	694	1006	2104	11821	1461	2430	5159	5416	549	1216	14698
21	Hymenoptera	Ichneumonidae	16988	6086	35512	99961	12191	3870	20724	19846	15252	5168	39486	32209	8500	2695	16990	65717
2	Hymenoptera	Megachilidae	4943	2603	436	6353	1088	588	95	282	4501	2633	431	1149	3646	1831	350	4804
1	Hymenoptera	Sapygidae	44	9	0	17	0	0	0	0	60	19	0	1	1496	376	17	1141
7	Hymenoptera	Tenthredinidae	2290	3082	4936	27846	1372	2143	2950	5888	1908	3203	3783	7957	4822	4411	8173	28005
1	Hymenoptera	Tiphiidae	3	0	0	44	11	0	2	3	19	2	1	8	163	14	41	1511
6	Hymenoptera	Vespidae	36313	45460	33200	32258	19460	29426	16522	8970	39722	53965	34299	18891	12412	12684	14138	24701
1	Lepidoptera	Argyresthiidae	115	126	607	5516	46	42	230	436	64	81	467	732	82	89	420	3426
2	Lepidoptera	Coleophoridae	808	345	2894	7899	110	217	1653	318	412	399	3554	2046	114	87	1050	3711
1	Lepidoptera	Cosmopterigidae	4200	6566	2034	5329	3495	5207	1575	1611	4026	5806	1846	2115	3744	5079	1373	5356
13	Lepidoptera	Crambidae	75025	68023	31607	62194	48841	40495	18089	11430	77295	66967	29948	20617	50551	38990	21713	47568
2	Lepidoptera	Depressariidae	10942	14049	2647	6422	7461	8705	1544	1033	10427	14349	2778	1684	7142	9598	1734	7896
2	Lepidoptera	Drepanidae	9332	2388	1343	7601	7821	2441	1276	1356	12034	3247	1800	2091	6830	2000	1089	7608
12	Lepidoptera	Erebidae	104329	100432	36509	61712	65314	75789	20699	12122	116073	117643	40293	22958	58722	38478	17654	37991
5	Lepidoptera	Gelechiidae	3535	13924	7170	21504	2818	9006	4757	3968	4409	16890	7855	7768	2484	8470	4411	17101
16	Lepidoptera	Geometridae	58605	63361	33242	74054	37497	39510	19621	14775	61508	72941	38172	30130	47630	51447	24862	62549
3	Lepidoptera	Gracillariidae	309	134	80	3119	204	124	68	76	214	195	106	152	322	222	175	6192
1	Lepidoptera	Nepticulidae	609	45	38	1257	314	35	12	20	575	66	48	46	591	81	43	1827
12	Lepidoptera	Noctuidae	161212	217820	62863	63241	112177	145651	40301	20686	173553	218454	64970	32186	122831	156543	48120	49290
2	Lepidoptera	Notodontidae	54769	14205	3442	9263	51841	13868	2958	3101	83724	21633	5169	5407	31206	7292	2000	5665
3	Lepidoptera	Nymphalidae	9573	7058	8118	15284	8826	6502	6710	6316	13139	9460	9910	8654	4900	3257	4838	10003
1	Lepidoptera	Pieridae	12809	7972	59	1357	8573	5363	28	86	19107	12541	128	225	7155	4218	76	1499
2	Lepidoptera	Plutellidae	491	1659	2359	7263	470	1835	2010	1951	576	2462	2956	2603	561	1329	2843	7875
1	Lepidoptera	Pterophoridae	849	1063	419	2973	373	492	195	282	1066	1450	525	844	314	431	100	1994
3	Lepidoptera	Pyralidae	26083	25239	11612	19342	13627	19562	8694	5404	24325	22007	14217	8395	12884	10147	9225	11123
1	Lepidoptera	Sesiidae	240	698	358	3338	222	631	275	658	317	955	432	1256	484	1239	579	3636
1	Lepidoptera	Tineidae	4	144	8	728	1	79	6	7	4	150	6	24	17	293	48	2192
16	Lepidoptera	Tortricidae	32399	59059	19406	63808	25369	44626	13348	14384	27535	44315	17475	20442	21467	32465	11909	54456
1	Lepidoptera	Urodidae	131	4	40	681	154	3	48	50	338	19	85	101	96	8	21	1502
1	Lepidoptera	Ypsolophidae	8284	7148	3472	5287	5990	5092	2169	1200	9835	8289	3664	2111	4867	3868	1856	4083
2	Mecoptera	Panorpidae	12206	8946	2463	8237	9633	8157	2253	3303	18108	14734	4256	5845	19831	12231	3691	11263
3	Odonata	Coenagrionidae	1245	1497	2099	6641	1024	1408	1735	1743	2799	3865	4959	5212	8481	7224	14743	13081
2	Orthoptera	Acrididae	32220	29215	45085	11327	10128	9669	15535	3875	8268	10443	20361	5411	3101	2775	27970	3986
1	Orthoptera	Tetrigidae	173	526	202	1989	213	798	292	662	490	1602	587	1448	414	816	517	2694
1	Orthoptera	Tettigoniidae	11	67	18	543	15	43	16	57	19	94	27	121	88	142	64	2141
1	Trichoptera	Glossosomatidae	6	101	147	1922	6	78	96	82	8	147	188	190	18	189	169	3852
4	Trichoptera	Hydropsychidae	3872	14023	4991	13065	4127	18847	5789	4143	6755	32830	10447	6377	4235	5589	2505	17825
7	Trichoptera	Limnephilidae	1767	1195	4021	15399	1924	1344	3312	2809	4022	2435	7132	6240	1540	1330	2097	23628
2	Trichoptera	Phryganeidae	361	91525	4427	6140	442	93669	4600	2395	358	64399	3773	2421	1557	194133	10087	9604
1	Trichoptera	Polycentropodidae	228	226	521	4846	107	99	275	553	320	265	708	1558	648	401	1174	5787
Relative Abundance
			MiSeq				PGM				S5
Number of BINs	Order	Family	BAP	BLP	CLP	SL	BAP	BLP	CLP	SL	BAP	BLP	CLP	SL	BAP*	BLP*	CLP*	SL*
4	Coleoptera	Cantharidae	0.684869	0.332569	0.37259	0.936727	0.552553	0.363647	0.435043	0.9128	0.887838	0.634263	0.640697	1.35339	1.3291	0.274634	0.612594	1.38676
8	Coleoptera	Carabidae	2.05662	3.70365	3.04518	2.67488	2.14759	4.09197	3.96076	2.78177	1.88363	3.89915	3.12026	2.45004	3.54065	5.93131	7.14465	2.9973
9	Coleoptera	Cerambycidae	1.1098	0.416103	0.374067	1.28662	1.43912	0.513032	0.564932	1.27474	1.91819	0.719226	0.677242	1.54448	1.41782	1.56072	0.453551	1.98476
5	Coleoptera	Chrysomelidae	1.26554	0.473192	2.85387	0.651094	1.83196	0.622804	3.42088	0.584115	1.60203	0.740832	3.88569	0.645162	1.62884	0.764534	4.79779	1.07821
3	Coleoptera	Cleridae	0.25557	0.0506639	0.191612	0.631506	0.359495	0.0713055	0.322355	0.950873	0.371783	0.0921138	0.332472	0.989829	0.547153	0.0621716	0.264119	1.07438
4	Coleoptera	Coccinellidae	0.301339	0.324578	0.363877	0.591861	0.355439	0.366173	0.420458	0.589657	0.289614	0.341544	0.679059	0.837338	0.656417	0.608638	0.9246	1.12436
2	Coleoptera	Curculionidae	0.0914498	0.00774374	0.0318984	0.254843	0.171888	0.0120565	0.0711775	0.322902	0.179063	0.0169157	0.0730209	0.362878	0.169526	0.0141157	0.0955911	0.694065
7	Coleoptera	Elateridae	0.986907	0.0654923	0.055896	0.533634	1.09395	0.073602	0.065942	0.255189	1.24825	0.103955	0.0880443	0.362878	1.21149	0.0931017	0.112812	1.52638
1	Coleoptera	Erotylidae	0.0375582	0.00560186	0.00251052	0.049305	0.0352397	0.00643013	0.00261774	0.0122895	0.0659184	0.00976499	0.006219	0.022561	0.0889332	0.0067465	0.00791988	0.192758
2	Coleoptera	Lampyridae	1.26318	1.69003	0.365502	0.515723	1.09395	1.35676	0.362743	0.604115	1.3894	1.75677	0.433583	0.778353	1.34411	1.01613	0.285116	0.82321
1	Coleoptera	Lucanidae	0.0325795	0.012357	0.0106328	0.122223	0.0316903	0.0111379	0.00947371	0.0414471	0.036545	0.0154548	0.0126476	0.0531406	0.0689154	0.0190978	0.0215494	0.247401
2	Coleoptera	Melandryidae	0.527911	0.234537	0.355534	0.511698	0.942851	0.321047	0.649074	0.816893	1.1506	0.466566	0.800923	1.06934	0.723768	0.21402	0.528974	0.728577
1	Coleoptera	Mordellidae	0.0249806	0.000906183	0.000221516	0.0159654	0.105592	0.00539672	0.000997233	0.0139763	0.148087	0.00838097	0.00209629	0.0228328	0.169943	0.00819959	0.00644641	0.165779
1	Coleoptera	Nitidulidae	0.00986994	0.00601376	0.0085653	0.103909	0.0181269	0.0140085	0.0178255	0.0886775	0.0209047	0.0123023	0.0179582	0.106281	0.1126	0.0515848	0.0851848	0.327723
2	Coleoptera	Pyrochroidae	0.143857	0.205292	0.0705899	0.453002	0.179494	0.243541	0.0774102	0.32748	0.204393	0.292719	0.0886033	0.356762	0.133452	0.180495	0.0671348	0.632301
2	Coleoptera	Scarabaeidae	0.00288237	0.0176294	0.0242191	0.228547	0.00354932	0.0187163	0.0282965	0.166993	0.00366213	0.0186842	0.0231291	0.119872	0.25189	0.681708	0.165028	0.427423
6	Coleoptera	Staphylinidae	0.23321	0.0788379	0.323118	0.969463	0.239072	0.109427	0.495749	1.32751	0.231325	0.129098	0.48033	1.26763	3.79681	0.286259	0.852861	1.94573
1	Coleoptera	Synchroidae	0.0479522	0.000659042	0.0268773	0.223046	0.0389157	0.00137788	0.0324101	0.0737372	0.0416567	0.00123023	0.0341696	0.0733911	0.262421	0.0100678	0.178842	0.455771
1	Dermaptera	Forficulidae	0.000174689	0.000164761	7.38388e-05	0.00489696	0.000760568	0.00114824	0.000249308	0.00240971	0.000381472	0.00153779	0.000768641	0.00271819	0.00563	0.00332135	0.0109589	0.092784
9	Diptera	Anthomyiidae	2.15174	1.64629	3.7053	3.59329	2.28551	1.69583	3.57234	4.87365	2.29234	1.81137	3.38467	4.48909	2.25659	1.39393	2.43638	3.01175
1	Diptera	Asilidae	0.862179	0.223333	0.243742	0.267052	0.589947	0.153864	0.175139	0.309889	0.879675	0.263347	0.251835	0.446734	0.682377	0.187034	0.223598	0.26363
2	Diptera	Bibionidae	0.0848116	0.124559	0.0751679	0.587903	0.0949443	0.137788	0.0876318	0.440737	0.106736	0.185689	0.0981065	0.443744	0.135016	0.141676	0.0908944	0.464468
2	Diptera	Bombyliidae	0.105862	0.0838631	0.0479952	0.374181	0.0845498	0.0902515	0.0391414	0.179524	0.154649	0.148705	0.0733702	0.354044	0.111557	0.0988102	0.0548866	0.542256
5	Diptera	Calliphoridae	0.47236	0.49181	7.64977	1.65323	0.578032	0.581697	8.60699	2.77262	0.451663	0.502474	7.38433	2.34716	0.789139	0.761005	9.70148	1.90361
1	Diptera	Chloropidae	0.308938	0.0731537	0.00236284	0.0492379	0.466355	0.103686	0.00274239	0.0163861	0.360873	0.0955738	0.00328419	0.0156296	0.14294	0.0361197	0.00230229	0.109013
1	Diptera	Dolichopodidae	0.0724087	0.0115332	0.0436387	0.216271	0.112564	0.0155012	0.0689337	0.224826	0.0856786	0.0139939	0.0494725	0.17777	0.0520254	0.00529341	0.0162081	0.307249
1	Diptera	Dryomyzidae	0.123942	0.0289979	0.535036	0.275839	0.151987	0.0345619	0.61068	0.589416	0.189592	0.0428275	0.71253	0.68811	0.123756	0.0311377	0.548221	0.340938
1	Diptera	Fanniidae	0.0363354	0.0141694	0.0576681	0.336682	0.0404369	0.0171087	0.075665	0.377843	0.0165559	0.00730452	0.0223605	0.119193	0.0791328	0.0412055	0.14311	0.461318
1	Diptera	Heleomyzidae	0.0211374	0.019277	0.0762755	0.119606	0.0434791	0.0378918	0.139239	0.240971	0.0556949	0.0502089	0.163092	0.280789	0.070375	0.0580199	0.211074	0.289513
1	Diptera	Hybotidae	0.0396545	0.120605	0.397991	0.261014	0.0826484	0.248708	0.851761	0.724119	0.07515	0.246816	0.761653	0.663374	0.139707	0.33691	1.22712	0.33279
9	Diptera	Limoniidae	1.19487	1.10777	1.24485	1.94825	1.48907	1.32817	1.6109	1.95283	1.52848	1.53226	1.6574	2.09056	1.99114	1.41324	1.50984	2.2692
1	Diptera	Micropezidae	0.133026	0.451444	0.790075	0.274699	0.197874	0.606269	1.10693	0.566283	0.149461	0.514161	0.848439	0.41996	0.176615	0.506195	0.70312	0.254454
8	Diptera	Muscidae	3.91339	1.89928	4.17647	3.10145	3.72146	1.55391	3.9625	4.51821	3.91131	1.75854	3.80875	3.84529	3.1773	1.21395	3.52591	2.77941
1	Diptera	Pediciidae	0.105338	0.410748	0.0248837	0.165423	0.152367	0.595361	0.0349031	0.124582	0.145493	0.62296	0.0354972	0.119872	0.171715	0.566913	0.0327846	0.183788
1	Diptera	Pipunculidae	0.0317934	0.0109566	0.0539761	0.275571	0.0439862	0.0137788	0.0807758	0.282659	0.0364687	0.0165313	0.0640068	0.259859	0.0648493	0.0262594	0.117509	0.333338
1	Diptera	Rhagionidae	0.654211	0.26164	1.09326	0.296702	0.753216	0.310598	1.28842	0.548933	1.0022	0.446729	1.66173	0.711486	0.314133	0.115106	0.440014	0.208302
7	Diptera	Sarcophagidae	1.60539	1.07004	1.35723	2.048	1.51138	1.06235	1.39077	2.24031	1.87776	1.08453	1.22465	2.12793	1.68306	1.05754	1.43994	2.10555
1	Diptera	Scathophagidae	0.160714	0.3198	1.12294	0.517534	0.119663	0.221839	0.877689	0.741951	0.10666	0.209217	0.700651	0.604525	0.133556	0.240383	0.929389	0.417562
2	Diptera	Sciomyzidae	0.138005	0.0150756	0.0469615	0.348288	0.153128	0.023424	0.0731719	0.293744	0.110474	0.022298	0.074628	0.273314	0.197154	0.0332135	0.0954069	0.560333
3	Diptera	Stratiomyidae	0.228756	0.0668104	0.0710329	0.438647	0.359875	0.122747	0.122784	0.497124	0.359041	0.134096	0.115715	0.485197	0.232707	0.0949699	0.0767123	0.542872
15	Diptera	Syrphidae	7.20637	2.78173	7.10344	5.73071	6.98949	2.60363	7.57186	7.67108	5.508	2.28078	6.06548	6.09907	10.1395	3.40293	10.5381	5.08552
2	Diptera	Tabanidae	0.384753	0.0823803	0.491323	0.7222	0.331861	0.065794	0.456483	0.975452	0.333559	0.0800421	0.449026	0.974063	0.396498	0.0825148	0.544169	0.690847
15	Diptera	Tachinidae	5.54429	9.92386	27.9853	6.78799	4.72579	7.92422	22.7999	9.17185	5.03635	9.58506	25.2838	9.00196	3.94851	6.45401	16.7957	5.01554
2	Diptera	Tephritidae	0.0541537	0.040943	0.205641	0.487348	0.0565356	0.0496039	0.275236	0.675684	0.0537876	0.0538997	0.227098	0.602215	0.182141	0.108152	0.64768	0.648735
3	Diptera	Tipulidae	1.14247	1.89961	1.21812	0.868237	0.956795	1.73395	0.830072	0.658816	1.14426	1.9726	1.26344	1.23283	1.78721	2.54665	1.11339	0.808967
1	Diptera	Xylomyidae	0.00943322	0.0201832	0.0445986	0.232102	0.00469017	0.00803766	0.0196953	0.100485	0.00648502	0.017454	0.0401789	0.192176	0.0191837	0.0280239	0.0996431	0.226105
2	Diptera	Xylophagidae	0.274175	0.33018	1.31381	0.721798	0.295481	0.29992	1.2519	1.17208	0.347368	0.403978	1.40214	1.34496	0.321119	0.289684	1.04331	0.638327
1	Hemiptera	Aphrophoridae	0.237141	0.0234784	0.490216	0.31857	0.288762	0.0346768	0.665404	0.601947	0.274278	0.0379835	0.662918	0.581149	0.519107	0.0523113	1.02111	0.368055
1	Hemiptera	Artheneidae	0.0170322	0.0537119	0.246843	0.297708	0.027634	0.0770467	0.367979	0.503148	0.0302889	0.0893458	0.353645	0.555462	0.0466039	0.0681915	0.54859	0.333543
6	Hemiptera	Cicadellidae	0.153202	0.150673	0.192202	1.30802	0.120677	0.136066	0.171025	0.607489	0.201799	0.238589	0.302006	1.05765	0.284941	0.246507	0.373063	1.91279
1	Hemiptera	Cydnidae	0.020264	0.005849	0.079672	0.117259	0.0343523	0.00838213	0.125277	0.192777	0.0689701	0.0186842	0.223255	0.38109	0.0374291	0.011002	0.130033	0.238979
1	Hemiptera	Geocoridae	0.00218362	0.000411901	0.00155061	0.0488354	0.00240847	0.000344471	0.00174516	0.00987983	0.00396731	0.00123023	0.00363357	0.0187555	0.00260648	0.00186826	0.00359157	0.15448
5	Hemiptera	Membracidae	0.310161	0.292038	0.371409	1.29065	0.275706	0.243197	0.388048	1.11738	0.281297	0.291412	0.413389	1.14409	0.140229	0.133269	0.331069	1.51803
1	Hemiptera	Miridae	0.0580842	0.0934192	0.435206	0.301062	0.0624933	0.0861178	0.436913	0.374952	0.0670628	0.122639	0.532808	0.446327	0.102174	0.155377	0.760032	0.428313
2	Hemiptera	Nabidae	0.000262034	0.000411901	0.00258436	0.0815712	0.00139437	0.00137788	0.00698063	0.0392783	0.00160218	0.00169157	0.0104815	0.0539561	0.0107387	0.00695408	0.0626223	0.569303
3	Hemiptera	Pentatomidae	0.797544	0.354647	0.221442	0.708851	1.44039	0.561029	0.33856	1.15787	1.29083	0.503397	0.275383	0.931659	2.18288	0.651919	0.36542	1.07616
1	Hemiptera	Reduviidae	0.443623	0.0629385	0.055896	0.19192	0.747638	0.105179	0.0997233	0.306516	1.0833	0.174078	0.145343	0.459782	0.563209	0.0735887	0.07837	0.307659
1	Hymenoptera	Andrenidae	0.177484	0.0066728	0.0310123	0.213722	0.193818	0.00551154	0.0388921	0.160728	0.303499	0.0103801	0.0562505	0.208213	0.0142835	0.000207585	0.00303902	0.0747065
5	Hymenoptera	Apidae	0.189887	0.232065	0.250609	1.61606	0.154776	0.201745	0.170277	0.815447	0.207139	0.305867	0.29991	1.29644	0.372727	0.473604	0.440014	1.55781
4	Hymenoptera	Braconidae	0.18814	0.1253	0.301631	1.25429	0.174931	0.110346	0.309267	0.909426	0.241319	0.17577	0.434002	1.35624	0.260753	0.169389	0.532474	1.14135
2	Hymenoptera	Colletidae	0.0303086	0.00782612	0.0678578	0.627884	0.036127	0.0113676	0.0842662	0.35471	0.0400546	0.0106108	0.0867865	0.419009	0.0153261	0.00840717	0.0300219	0.449266
3	Hymenoptera	Crabronidae	0.181415	0.101163	0.184597	0.682958	0.128663	0.0725686	0.155568	0.4217	0.271837	0.170541	0.309902	0.84658	0.366993	0.224606	0.444895	0.71406
1	Hymenoptera	Formicidae	0.0187791	0.0304807	0.0709591	0.186822	0.0231973	0.0536227	0.110568	0.267237	0.0325014	0.0822719	0.16386	0.33991	0.000208519	0.000311377	0.000736733	0.123803
6	Hymenoptera	Halictidae	1.00376	0.0786732	0.139555	1.29374	0.52606	0.0796877	0.125402	0.507004	0.901876	0.112336	0.1698	0.701157	0.564668	0.0569819	0.111983	1.00645
21	Hymenoptera	Ichneumonidae	1.48381	0.501366	2.62216	6.70554	1.54535	0.444368	2.58333	4.78232	1.16364	0.397366	2.75914	4.37751	0.886204	0.27972	1.56464	4.49999
2	Hymenoptera	Megachilidae	0.431745	0.214436	0.0321937	0.426169	0.137916	0.0675164	0.0118421	0.0679539	0.343401	0.20245	0.0301167	0.15616	0.380129	0.190044	0.0322321	0.328955
1	Hymenoptera	Sapygidae	0.00384316	0.000741422	0	0.00114039	0	0	0	0	0.00457766	0.0014609	0	0.000135909	0.155972	0.0390259	0.00156556	0.0781303
7	Hymenoptera	Tenthredinidae	0.200019	0.253896	0.364468	1.86795	0.173917	0.246067	0.36773	1.41884	0.14557	0.246278	0.264342	1.08143	0.502738	0.457828	0.752665	1.91765
1	Hymenoptera	Tiphiidae	0.000262034	0	0	0.00295159	0.00139437	0	0.000249308	0.000722914	0.00144959	0.000153779	6.98764e-05	0.00108728	0.0169943	0.00145309	0.00377576	0.103466
6	Hymenoptera	Vespidae	3.17175	3.74501	2.45145	2.16392	2.46678	3.3788	2.05953	2.16151	3.03057	4.14935	2.39669	2.56747	1.29407	1.3165	1.30199	1.69141
1	Lepidoptera	Argyresthiidae	0.0100446	0.0103799	0.0448201	0.370022	0.00583102	0.0048226	0.0286704	0.105064	0.00488284	0.00622806	0.0326323	0.0994857	0.00854926	0.00923751	0.0386785	0.234596
2	Lepidoptera	Coleophoridae	0.0705745	0.0284212	0.213689	0.529877	0.0139437	0.0249168	0.206053	0.0766289	0.0314333	0.030679	0.248341	0.278071	0.0118856	0.00902993	0.0966962	0.254112
1	Lepidoptera	Cosmopterigidae	0.366847	0.540909	0.150188	0.357478	0.443031	0.597887	0.19633	0.388205	0.307161	0.446421	0.128992	0.287448	0.390347	0.527161	0.126442	0.366754
13	Lepidoptera	Crambidae	6.55303	5.60375	2.33382	4.17207	6.19115	4.64979	2.25487	2.7543	5.89718	5.14907	2.09266	2.80205	5.27041	4.04686	1.99959	3.25723
2	Lepidoptera	Depressariidae	0.955725	1.15736	0.195451	0.430798	0.945766	0.999541	0.192466	0.248923	0.795522	1.10329	0.194117	0.228872	0.74462	0.996198	0.159687	0.540681
2	Lepidoptera	Drepanidae	0.8151	0.196724	0.0991655	0.509887	0.991401	0.280285	0.159059	0.326757	0.918127	0.249661	0.125778	0.284187	0.712091	0.207585	0.100288	0.52096
12	Lepidoptera	Erebidae	9.11258	8.27361	2.69578	4.13974	8.27929	8.70238	2.58021	2.92106	8.85572	9.04553	2.81553	3.12021	6.12231	3.99372	1.62579	2.60144
5	Lepidoptera	Gelechiidae	0.308763	1.14706	0.529424	1.44252	0.357213	1.0341	0.592979	0.956175	0.336382	1.29867	0.548879	1.05574	0.25898	0.87912	0.406216	1.171
16	Lepidoptera	Geometridae	5.11883	5.2197	2.45455	4.96766	4.75317	4.53669	2.44584	3.56035	4.69272	5.60841	2.66732	4.09495	4.96587	5.3398	2.28958	4.28306
3	Lepidoptera	Gracillariidae	0.0269895	0.011039	0.0059071	0.209227	0.0258593	0.0142381	0.00847648	0.0183138	0.016327	0.0149935	0.0074069	0.0206582	0.0335715	0.0230419	0.016116	0.423999
1	Lepidoptera	Nepticulidae	0.0531929	0.00370711	0.00280587	0.0843216	0.0398031	0.00401883	0.00149585	0.00481943	0.0438693	0.00507472	0.00335407	0.00625183	0.0616172	0.00840717	0.00395994	0.125104
12	Lepidoptera	Noctuidae	14.081	17.9441	4.64173	4.24231	14.2197	16.7242	5.02368	4.98473	13.2411	16.7969	4.53987	4.37438	12.8063	16.248	4.43145	3.37515
2	Lepidoptera	Notodontidae	4.78378	1.17021	0.254153	0.621377	6.57144	1.59238	0.368727	0.747252	6.38767	1.66335	0.361191	0.734862	3.25352	0.756853	0.184183	0.387912
3	Lepidoptera	Nymphalidae	0.83615	0.58144	0.599423	1.02528	1.1188	0.746584	0.836429	1.52198	1.00243	0.727376	0.692475	1.17616	0.510871	0.338051	0.445539	0.684958
1	Lepidoptera	Pieridae	1.1188	0.656735	0.00435649	0.0910297	1.08673	0.6158	0.00349031	0.0207235	1.45776	0.964273	0.00894418	0.0305796	0.745975	0.437796	0.00699896	0.102644
2	Lepidoptera	Plutellidae	0.0428862	0.136669	0.174186	0.487214	0.0595778	0.210702	0.250555	0.470135	0.0439456	0.189302	0.206555	0.353772	0.0584895	0.13794	0.261817	0.539243
1	Lepidoptera	Pterophoridae	0.0741556	0.0875702	0.0309384	0.199434	0.047282	0.0564933	0.0243075	0.0679539	0.0813298	0.11149	0.0366851	0.114708	0.0327374	0.0447345	0.00920916	0.13654
3	Lepidoptera	Pyralidae	2.27821	2.0792	0.857416	1.29749	1.72738	2.24618	1.08374	1.30221	1.85586	1.69211	0.993433	1.14096	1.34328	1.05318	0.849545	0.761651
1	Lepidoptera	Sesiidae	0.0209627	0.0575014	0.0264343	0.223918	0.028141	0.0724538	0.0342799	0.158559	0.0241853	0.0734296	0.0301866	0.170702	0.0504615	0.128599	0.0533211	0.248976
1	Lepidoptera	Tineidae	0.000349379	0.0118628	0.00059071	0.0488354	0.000126761	0.00907108	0.000747925	0.0016868	0.000305178	0.0115334	0.000419258	0.00326183	0.00177241	0.0304111	0.0044204	0.150098
16	Lepidoptera	Tortricidae	2.82988	4.8653	1.43292	4.28034	3.21581	5.12412	1.66388	3.46613	2.10077	3.40737	1.22109	2.77826	2.23813	3.36962	1.09672	3.72889
1	Lepidoptera	Urodidae	0.0114421	0.000329521	0.00295355	0.0456826	0.0195212	0.000344471	0.0059834	0.0120486	0.0257875	0.0014609	0.0059395	0.0137269	0.0100089	0.000830338	0.00193392	0.10285
1	Lepidoptera	Ypsolophidae	0.723563	0.588854	0.256368	0.35466	0.7593	0.584683	0.270375	0.289166	0.750356	0.637338	0.256027	0.286905	0.50743	0.401468	0.170922	0.279585
2	Mecoptera	Panorpidae	1.06613	0.736974	0.181865	0.552551	1.22109	0.936617	0.280846	0.795929	1.38154	1.13289	0.297394	0.794391	2.06757	1.26948	0.33991	0.771237
3	Odonata	Coenagrionidae	0.108744	0.123323	0.154988	0.445489	0.129804	0.161672	0.216275	0.420013	0.213548	0.297179	0.346517	0.70836	0.884223	0.749795	1.35771	0.895725
2	Orthoptera	Acrididae	2.81424	2.40674	3.32902	0.759833	1.28384	1.11023	1.9365	0.933764	0.630802	0.802959	1.42275	0.735406	0.323308	0.288024	2.5758	0.272942
1	Orthoptera	Tetrigidae	0.0151106	0.043332	0.0149154	0.133425	0.0270002	0.0916293	0.036399	0.159523	0.0373843	0.123177	0.0410175	0.196797	0.0431634	0.0846945	0.0476114	0.184472
1	Orthoptera	Tettigoniidae	0.000960791	0.00551948	0.0013291	0.0364253	0.00190142	0.00493742	0.00199447	0.0137354	0.00144959	0.00722763	0.00188666	0.016445	0.00917482	0.0147385	0.00589386	0.146606
1	Trichoptera	Glossosomatidae	0.000524068	0.00832041	0.0108543	0.128931	0.000760568	0.00895625	0.0119668	0.0197597	0.000610355	0.0113028	0.0131368	0.0258228	0.00187667	0.0196167	0.0155635	0.263767
4	Trichoptera	Hydropsychidae	0.338198	1.15522	0.368529	0.876421	0.523144	2.16408	0.721622	0.998345	0.515369	2.52429	0.729999	0.866695	0.441538	0.580095	0.23069	1.22057
7	Trichoptera	Limnephilidae	0.154338	0.0984444	0.296906	1.03299	0.243889	0.154323	0.412854	0.676889	0.306856	0.187226	0.498359	0.848075	0.160559	0.138044	0.193116	1.61793
2	Trichoptera	Phryganeidae	0.0315314	7.53985	0.326884	0.411881	0.0560285	10.7554	0.573409	0.577127	0.0273134	4.95162	0.263644	0.329037	0.162332	20.1495	0.928928	0.657637
1	Trichoptera	Polycentropodidae	0.0199146	0.0186179	0.03847	0.325077	0.0135635	0.0113676	0.0342799	0.133257	0.0244142	0.0203758	0.0494725	0.211747	0.06756	0.0416207	0.108116	0.396266
