# Supplementary material for: Metabarcoding a diverse arthropod mock community
Source: Mol Ecol Resour. 2019 Apr 20;19(3):711–27. doi: 10.1111/1755-0998.13008 (PMC6850013; doi:10.1111/1755-0998.13008)
Supplement: Supplementary file 1 [file MEN-19-711-s001.zip › men13008-sup-0014-TableS6.xlsx]

## Sheet: Sheet1
	Chip	Read Length	Run Cost*	Read Ouput**	Actual	Used***	BINs recovered	Number of samples with 100,000 reads	Cost per sample
MiSeq	NA	2 x 300 bp	1530 USD	25 million	~ 20 million reads	9.8 million	308.2	98	15.6122
S5	530	600 bp	1113 USD	9-12 million	20.9 Million reads	9.3 million	313.8	93	11.9677
PGM	318 v2	400 bp	874 USD	up to 3.5 million	10 million reads	5.7 million	307.8	57	15.3333
* Based on costs on Glenn TC. (2011). Field guide to next-generation DNA sequencers. Molecular Ecology Resources, 11, 159-769. 2016 update: https://www.molecularecologist.com/next-gen-fieldguide-2016/
** as per manufacturer specifications
*** based on filtering in methods, more stringent paremeters would favour the Illumina MiSeq
