# Supplementary material for: Metabarcoding a diverse arthropod mock community
Source: Mol Ecol Resour. 2019 Apr 20;19(3):711–27. doi: 10.1111/1755-0998.13008 (PMC6850013; doi:10.1111/1755-0998.13008)
Supplement: Supplementary file 1 [file MEN-19-711-s001.zip › men13008-sup-0015-MBRAVE_OTUmerger_MER.R]

#Merge script
setwd("/Users/Fluffy Pants/Desktop/")
list <- read.csv("/Users/Fluffy Pants/Desktop/MBRAVE_results/BIN_list_370.txt", sep="\t",stringsAsFactors=F)
files <- list.files(path = "/Users/Fluffy Pants/Desktop/MBRAVE_results/raw/",full.names=T)

for (g in 1:length(files)){
data <- read.csv(files[g], sep="\t", stringsAsFactors=F)
list <- merge(list,data[c(1,9)],by.x="BIN.URI",by.y="BIN.URI",all=T)
list[is.na(list)] <- 0
names(list)[ncol(list)] <- sub(".*/(.*).tsv","\\1",files[g])}
write.csv(list,file="merged_370.tsv")
