# Supplementary material for: Metabarcoding a diverse arthropod mock community
Source: Mol Ecol Resour. 2019 Apr 20;19(3):711–27. doi: 10.1111/1755-0998.13008 (PMC6850013; doi:10.1111/1755-0998.13008)
Supplement: Supplementary file 1 [file MEN-19-711-s001.zip › men13008-sup-0016-OTU_subsampler_MER.r]

#Written
# 180320 - subsampling OTU tables
#Output directory
setwd("/path/to/working/directory")

#subsample is a function of sequences and replicates defined by the function below
#which subsamples and summarises BIN recovery for an OTU table of N replicates
subsample <- function(readcounts, depth, N){
exp <- NULL

#sampling of OTU table by sequences depth defined below
for (i in 1:N){
temp <- sample(files$BIN.URI, depth, prob= readcounts, replace=T)
exp[i] <- length(sort(table(temp)))
}
return(exp)
}


files <- read.csv("/path/to/otu/table.tsv",sep=",",stringsAsFactors=F)
for (g in 3:ncol(files)){
#number of subreads sampled cannot exceed the number of availble reads
steps <- 10^c(seq(0,7, 0.1))
steps <- steps[steps<sum(files[g])]

#table will contain number of sequences samples, mean bin count with st dev for all replicates
tab <- data.frame("seqNumber"=1, "meanBIN"=1, "SDbin"=1)
tab <- tab[-1,]
#k is variable for sequences called by the function above
for (k in 1:length(steps)){
#N=number of desired replicates
depth=steps[k]
subset <- subsample(files[,g], steps[k], N=10000)
tab <- rbind(tab, cbind(steps[k], mean(subset), sd(subset)))
}
write.csv(tab, file=paste(g,"_",sub("/Users/tbrau/OneDrive/Desktop/Panel_R/mBRAVE_results/Raw/","",names(files)[g]),sep="",".tsv"))
}

#Run from here to play with plotting 
#library("randomcoloR")
library("RColorBrewer")

pdf("accumulation.pdf", width=6,height=5)
plot(NULL, log="x", xaxt="n", typ="l", xlim=c(1, 2000000), ylim=c(0,400), ylab="BIN count", xlab="Read depth (n)")
axis(1, c(1,10,100,1000, 10000, 100000, 1000000), c("1", "10", "100", "1000", "10k", "100k", "1000k"))

#limited colours, User needs to define colours for plots being used in the script with examples below
#mycolours <- c("black","blue","cyan","red","green","black","blue","cyan","red","green","black","blue","cyan","red","green","black","blue","cyan","red","green","black","blue","cyan","red","green","black","blue","cyan","red","green","black","blue","cyan","red","green","black","blue","cyan","red","green","black","blue","cyan","red","green","black","blue","cyan","red","green","black","blue","cyan","red","green","black","blue","cyan","red","green","black","blue","cyan","red","green","black","blue","cyan","red","green","black","blue","cyan","red","green","black","blue","cyan","red","green","black","blue","cyan","red","green","black","blue","cyan","red","green","black","blue","cyan","red","green","black","blue","cyan","red","green")
mycolours <- brewer.pal(12,"Paired")
par(xpd=TRUE)
legend("top",inset=c(0,-0.2),cex=0.56,ncol=4,NULL,legend = c(outout), fill = mycolours)

for ( j in c(1,10,100,1000, 10000, 100000, 1000000)){
lines(c(j,j), c(-20, 400), col="gray")
}

outout <- list.files(pattern=".tsv")
p <- 3
for (p in 1:length(outout)){ 
print(outout[p])
tap <- read.csv(outout[p])
Ya <- c(tap$V2 + tap$V3)
Yb <- c(tap$V2 - tap$V3)	
Y <- c(rev(Ya),Yb)
X <- c(1:nrow(tap),nrow(tap):1)
#polygon(c(rev(tap$k), tap$k), Y,col="#00000030", border=NA)

length(c(tap$V1,rev(tap$V1)))
length(Y)

lines(tap$V1, tap$V2,col=mycolours[p])
}
dev.off()
